# Supplementary material for: Promoter mutagenesis and a massively parallel reporter screen of the MAPT locus identifies cis-regulatory elements and genetic variation effects
Source: bioRxiv. 2026 Mar 9:2026.03.06.710116. Preprint. [Version 1] doi: 10.64898/2026.03.06.710116 (PMC13060879; doi:10.64898/2026.03.06.710116)
Supplement: Supplement 1 [file media-1.xlsx]

## Sheet: Table Descriptions
File Name	Description
Supplementary Table s1	BACs chosen for BAC MPRA and alignments to Hg38
Supplementary Table s2	BAC MPRA mpranalyze results in Neurons
Supplementary Table s3	BAC MPRA mpranalyze results in HEK293FT
Supplementary Table s4	Oligo MPRA mpranalyze results in Neurons
Supplementary Table s5	Oligo MPRA mpranalyze results in HEK293FT
Supplementary Table s6	gRNAs for CRISPRi
Supplementary Table s7	RNAseq CPM
Supplementary Table s8	DESeq2 results, no cell type correction
Supplementary Table s9	DESeq2 results, with cell type correction
Supplementary Table s10	InDel Variant MPRA bcalm results in Neurons
Supplementary Table s11	InDel Variant MPRA bcalm results in HEK293FT
Supplementary Table s12	SNV Variant MPRA bcalm results in Neurons
Supplementary Table s13	SNV Variant MPRA bcalm results in HEK293FT
Supplementary Table s14	MAPT promoter saturation mutagenesis bcalm results in Neurons
Supplementary Table s15	MAPT promoter saturation mutagenesis bcalm results in HEK293FT
Supplementary Table s16	AlphaGenome MAPT promoter results
Supplementary Table s17	PromoterAI MAPT promoter results
Supplementary Table s18	MAPT promoter Transcription Factor Binding Loupe et al 2024
Supplementary Table s19	MotifbreakrR results, all SNVs (ADSP variants and MAPT promoter mutagenesis)
Supplementary Table s20	MotifbreakR results, alleleEffectSize < 0, strong effects, chr:45894271-45894297

## Sheet: s1 - BACs
BAC ID	chr	start	end
CH17-161C23	chr17	44165389	44373535
CH17-293H8	chr17	44193625	44401244
CH17-338K7	chr17	44378310	44606918
CH17-190K19	chr17	44549617	44741182
CH17-95G23	chr17	44718658	44943575
CH17-315F8	chr17	44960783	45170621
CH17-280L3	chr17	45196025	45408630
CH17-41F14	chr17	45329104	45542726
CH17-346J7	chr17	45537418	46108195
CH17-194M8	chr17	45537465	46127803
CH17-479J17	chr17	45537472	46126650
CH17-391P23	chr17	46811110	47035962
RP11-810P3	chr17	43846929	44041592
RP11-891P18	chr17	44031973	44235776
RP11-419E16	chr17	44859019	45074610
RP11-207I10	chr17	45770486	46262653
RP11-244K17	chr17	46099802	46273219
RP11-904E20	chr17	46167432	46407997
RP11-609G9	chr17	46361993	46552132
RP11-666C2	chr17	45122447	45294239
CH17-335N14	chr17	45170747	45387098
CH17_217B24	chr17	45419021	45617042
RP11-141H9	chr17	46509001	46678230
RP11-615H6	chr17	46660952	46855598

## Sheet: s2 - BAC MPRA Neurons
label	chr	start	end	statistic	zscore	mad.score	pval.mad	pval.zscore
bin46199200	chr17	46199200	46199299	2.15282	-0.451826	-0.471066	0.681203	0.674303
bin43987600	chr17	43987600	43987699	2.26575	0.182896	0.190684	0.424386	0.42744
bin46254100	chr17	46254100	46254199	2.16325	-0.393228	-0.409972	0.659087	0.652924
bin46157100	chr17	46157100	46157199	2.17124	-0.348288	-0.363119	0.641742	0.636188
bin46182100	chr17	46182100	46182199	2.193	-0.226	-0.235624	0.593138	0.589399
bin45237800	chr17	45237800	45237899	2.50164	1.50874	1.57298	0.0578612	0.0656827
bin45478000	chr17	45478000	45478099	1.65102	-3.27229	-3.41163	0.999677	0.999467
bin44720000	chr17	44720000	44720099	1.98878	-1.37387	-1.43237	0.923981	0.915258
bin44902300	chr17	44902300	44902399	1.96585	-1.50271	-1.5667	0.941407	0.933543
bin46529100	chr17	46529100	46529199	2.2507	0.098318	0.102505	0.459178	0.46084
bin45363700	chr17	45363700	45363799	2.35089	0.661466	0.689632	0.245213	0.254157
bin45270800	chr17	45270800	45270899	2.5098	1.55462	1.62082	0.0525278	0.0600178
bin46203900	chr17	46203900	46203999	2.0966	-0.767814	-0.800509	0.788292	0.778701
bin45347600	chr17	45347600	45347699	2.19479	-0.215928	-0.225123	0.589058	0.585478
bin45342900	chr17	45342900	45342999	2.28188	0.273549	0.285197	0.387747	0.392216
bin46168100	chr17	46168100	46168199	2.08936	-0.808543	-0.842972	0.800378	0.790611
bin46730400	chr17	46730400	46730499	2.15057	-0.464457	-0.484235	0.68589	0.67884
bin44792100	chr17	44792100	44792199	2.30331	0.394042	0.410821	0.340602	0.346775
bin45392200	chr17	45392200	45392299	1.96913	-1.48427	-1.54748	0.939126	0.931132
bin45332800	chr17	45332800	45332899	2.01227	-1.24179	-1.29467	0.902283	0.892843
bin46178000	chr17	46178000	46178099	2.14554	-0.492759	-0.513741	0.696284	0.688908
bin45594200	chr17	45594200	45594299	2.27706	0.246482	0.256978	0.398598	0.402654
bin46123700	chr17	46123700	46123799	2.09856	-0.756793	-0.789019	0.78495	0.775413
bin45362000	chr17	45362000	45362099	2.41249	1.00769	1.0506	0.14672	0.156801
bin45259100	chr17	45259100	45259199	2.427	1.08924	1.13562	0.128058	0.138024
bin45164900	chr17	45164900	45164999	2.38923	0.876923	0.914264	0.180289	0.190264
bin46198900	chr17	46198900	46198999	2.10816	-0.702842	-0.73277	0.768151	0.758923
bin43951100	chr17	43951100	43951199	1.85512	-2.1251	-2.21559	0.98664	0.983211
bin45385700	chr17	45385700	45385799	2.56749	1.87889	1.9589	0.0250623	0.0301296
bin45280100	chr17	45280100	45280199	2.36696	0.751745	0.783756	0.216592	0.226102
bin44894300	chr17	44894300	44894399	2.35604	0.690413	0.719812	0.23582	0.244967
bin45158900	chr17	45158900	45158999	2.44652	1.19897	1.25003	0.105645	0.115269
bin45336200	chr17	45336200	45336299	2.13509	-0.551497	-0.574981	0.717348	0.709354
bin44875900	chr17	44875900	44875999	2.26358	0.170735	0.178005	0.429359	0.432216
bin46545000	chr17	46545000	46545099	2.3531	0.673873	0.702568	0.241163	0.250196
bin44312000	chr17	44312000	44312099	2.41575	1.02602	1.0697	0.142376	0.152442
bin44955600	chr17	44955600	44955699	2.14614	-0.489407	-0.510247	0.695061	0.687723
bin45135000	chr17	45135000	45135099	2.45287	1.23463	1.2872	0.0990122	0.108485
bin46191700	chr17	46191700	46191799	2.11987	-0.637058	-0.664186	0.746714	0.737957
bin45312100	chr17	45312100	45312199	2.28137	0.270695	0.282221	0.388887	0.393313
bin44924400	chr17	44924400	44924499	2.1021	-0.736893	-0.768271	0.778837	0.769406
bin45286100	chr17	45286100	45286199	2.39485	0.908517	0.947203	0.171768	0.181803
bin46265600	chr17	46265600	46265699	2.13808	-0.534702	-0.557471	0.711397	0.703572
bin44912100	chr17	44912100	44912199	2.14134	-0.516332	-0.538319	0.704822	0.697189
bin46266500	chr17	46266500	46266599	2.25634	0.129987	0.135522	0.446099	0.448288
bin46816000	chr17	46816000	46816099	1.99571	-1.3349	-1.39174	0.918	0.909046
bin45635800	chr17	45635800	45635899	2.46052	1.27765	1.33205	0.0914211	0.100686
bin46493800	chr17	46493800	46493899	2.20853	-0.138724	-0.144632	0.557499	0.555166
bin45376200	chr17	45376200	45376299	2.47416	1.35428	1.41195	0.0789826	0.0878235
bin45365200	chr17	45365200	45365299	2.24755	0.0805956	0.0840275	0.466517	0.467882
bin43901900	chr17	43901900	43901999	2.37025	0.770255	0.803054	0.210972	0.220574
bin44291100	chr17	44291100	44291199	2.29863	0.367686	0.383343	0.350733	0.356554
bin46239700	chr17	46239700	46239799	2.00407	-1.2879	-1.34274	0.910322	0.901109
bin46919000	chr17	46919000	46919099	2.67224	2.46766	2.57273	0.00504494	0.00680004
bin45588100	chr17	45588100	45588199	2.14203	-0.512459	-0.534281	0.703426	0.695835
bin44593900	chr17	44593900	44593999	2.14448	-0.498703	-0.519938	0.698447	0.691006
bin43995400	chr17	43995400	43995499	2.08275	-0.845683	-0.881694	0.811029	0.801135
bin45582200	chr17	45582200	45582299	2.3716	0.777831	0.810952	0.208697	0.218334
bin44894400	chr17	44894400	44894499	2.25114	0.100794	0.105086	0.458154	0.459857
bin46818100	chr17	46818100	46818199	2.2267	-0.0365742	-0.0381316	0.515209	0.514588
bin46261000	chr17	46261000	46261099	2.30952	0.428934	0.447198	0.327366	0.333986
bin46264300	chr17	46264300	46264399	2.23904	0.0327624	0.0341574	0.486376	0.486932
bin45354400	chr17	45354400	45354499	2.36914	0.763999	0.796532	0.212862	0.222434
bin44916900	chr17	44916900	44916999	2.24367	0.0588208	0.0613255	0.47555	0.476547
bin46283600	chr17	46283600	46283699	2.34744	0.642033	0.669372	0.251629	0.260426
bin46823300	chr17	46823300	46823399	2.16546	-0.380796	-0.397011	0.65432	0.648323
bin45172900	chr17	45172900	45172999	2.55469	1.80694	1.88388	0.0297905	0.0353859
bin44884800	chr17	44884800	44884899	2.20589	-0.153537	-0.160075	0.563589	0.561013
bin44268900	chr17	44268900	44268999	2.38587	0.858078	0.894616	0.185496	0.195425
bin45231800	chr17	45231800	45231899	2.38352	0.844821	0.880795	0.189214	0.199105
bin44117000	chr17	44117000	44117099	2.31287	0.447765	0.466832	0.32031	0.327161
bin44990100	chr17	44990100	44990199	2.37129	0.776134	0.809183	0.209205	0.218835
bin46711700	chr17	46711700	46711799	2.21079	-0.126015	-0.131381	0.552263	0.55014
bin43943500	chr17	43943500	43943599	2.12725	-0.595577	-0.620938	0.73268	0.724271
bin46205600	chr17	46205600	46205699	2.22143	-0.066203	-0.0690221	0.527514	0.526392
bin46208500	chr17	46208500	46208599	2.09423	-0.781149	-0.814412	0.792295	0.782643
bin44205800	chr17	44205800	44205899	2.44926	1.21437	1.26608	0.102742	0.112303
bin44290200	chr17	44290200	44290299	2.32268	0.502859	0.524272	0.300045	0.307532
bin44100000	chr17	44100000	44100099	2.24309	0.055565	0.057931	0.476902	0.477844
bin44905000	chr17	44905000	44905099	2.25508	0.122933	0.128167	0.449008	0.45108
bin44862000	chr17	44862000	44862099	2.09536	-0.774808	-0.8078	0.790397	0.780773
bin46947600	chr17	46947600	46947699	2.3716	0.777832	0.810954	0.208696	0.218334
bin45399100	chr17	45399100	45399199	2.0132	-1.23657	-1.28923	0.90134	0.891877
bin45448400	chr17	45448400	45448499	1.91536	-1.78653	-1.8626	0.968741	0.962993
bin44309100	chr17	44309100	44309199	2.45063	1.22207	1.27411	0.101313	0.110841
bin46262700	chr17	46262700	46262799	2.125	-0.608189	-0.634087	0.736988	0.728469
bin45575400	chr17	45575400	45575499	2.3793	0.821136	0.856101	0.195971	0.205784
bin43874400	chr17	43874400	43874499	2.19816	-0.196975	-0.205363	0.581356	0.578076
bin45647200	chr17	45647200	45647299	2.44126	1.1694	1.21919	0.111386	0.121122
bin45148500	chr17	45148500	45148599	2.30937	0.428102	0.446332	0.327679	0.334288
bin45239100	chr17	45239100	45239199	2.43402	1.12869	1.17675	0.119647	0.129514
bin44810700	chr17	44810700	44810799	2.19457	-0.217196	-0.226445	0.589572	0.585972
bin45221100	chr17	45221100	45221199	2.35205	0.667957	0.696399	0.243089	0.252081
bin44944500	chr17	44944500	44944599	2.38076	0.829327	0.864641	0.193618	0.20346
bin44211600	chr17	44211600	44211699	2.28237	0.276305	0.288071	0.386646	0.391157
bin46687300	chr17	46687300	46687399	1.94221	-1.6356	-1.70524	0.955926	0.949038
bin44320400	chr17	44320400	44320499	2.36729	0.753648	0.78574	0.21601	0.22553
bin46277400	chr17	46277400	46277499	2.27266	0.221721	0.231163	0.408594	0.412265
bin46142300	chr17	46142300	46142399	2.12419	-0.612749	-0.638841	0.738537	0.729979
bin44771900	chr17	44771900	44771999	2.0083	-1.26415	-1.31798	0.906245	0.896912
bin45392000	chr17	45392000	45392099	1.97639	-1.44345	-1.50492	0.933827	0.925554
bin44268500	chr17	44268500	44268599	2.31326	0.44993	0.469089	0.319503	0.32638
bin46517200	chr17	46517200	46517299	2.3118	0.441743	0.460553	0.32256	0.329338
bin46512800	chr17	46512800	46512899	2.23573	0.0141723	0.0147757	0.494106	0.494346
bin43981600	chr17	43981600	43981699	2.34777	0.643905	0.671323	0.251007	0.259819
bin45579000	chr17	45579000	45579099	2.26347	0.170091	0.177334	0.429623	0.432469
bin45501300	chr17	45501300	45501399	2.13965	-0.525841	-0.548232	0.708234	0.700501
bin43898300	chr17	43898300	43898399	2.1312	-0.573345	-0.597759	0.725	0.716794
bin46738100	chr17	46738100	46738199	2.23618	0.0167229	0.017435	0.493045	0.493329
bin46150200	chr17	46150200	46150299	2.20023	-0.185369	-0.193263	0.576623	0.57353
bin45345900	chr17	45345900	45345999	2.38684	0.863503	0.900273	0.183988	0.19393
bin45539000	chr17	45539000	45539099	2.31181	0.441791	0.460603	0.322542	0.32932
bin44100300	chr17	44100300	44100399	2.13638	-0.544239	-0.567414	0.714783	0.706862
bin46548900	chr17	46548900	46548999	2.26665	0.187952	0.195956	0.422322	0.425457
bin44606700	chr17	44606700	44606799	2.22063	-0.0706803	-0.0736899	0.529371	0.528174
bin45343000	chr17	45343000	45343099	2.32357	0.507884	0.529511	0.298226	0.305767
bin44807700	chr17	44807700	44807799	2.11422	-0.668812	-0.697291	0.75719	0.748192
bin46194800	chr17	46194800	46194899	2.24577	0.0706279	0.0736354	0.47065	0.471847
bin43989500	chr17	43989500	43989599	2.43242	1.11968	1.16735	0.121534	0.131426
bin46290600	chr17	46290600	46290699	2.26057	0.153816	0.160366	0.436296	0.438877
bin45292100	chr17	45292100	45292199	2.4183	1.04033	1.08463	0.139042	0.149092
bin46144000	chr17	46144000	46144099	2.2138	-0.10906	-0.113704	0.545264	0.543423
bin45429300	chr17	45429300	45429399	1.9133	-1.79809	-1.87465	0.96958	0.963918
bin44101500	chr17	44101500	44101599	2.17011	-0.354648	-0.36975	0.644215	0.638573
bin46239300	chr17	46239300	46239399	2.17032	-0.35345	-0.3685	0.64375	0.638124
bin44324600	chr17	44324600	44324699	2.3347	0.570456	0.594747	0.276006	0.284184
bin45290200	chr17	45290200	45290299	2.46564	1.3064	1.36203	0.0865939	0.0957078
bin44133200	chr17	44133200	44133299	2.36134	0.720175	0.750841	0.226374	0.235709
bin44152800	chr17	44152800	44152899	2.11538	-0.662255	-0.690455	0.755046	0.746096
bin45429100	chr17	45429100	45429199	2.2891	0.314164	0.327542	0.371629	0.376698
bin44953600	chr17	44953600	44953699	2.57968	1.94737	2.03029	0.0211636	0.0257455
bin44305700	chr17	44305700	44305799	2.63171	2.23981	2.33518	0.0097669	0.0125517
bin46111900	chr17	46111900	46111999	2.06459	-0.947752	-0.988109	0.83845	0.828372
bin44326200	chr17	44326200	44326299	2.72326	2.75441	2.8717	0.00204135	0.00293988
bin45350600	chr17	45350600	45350699	2.46258	1.28919	1.34409	0.0894604	0.0986662
bin46168500	chr17	46168500	46168599	2.16208	-0.399765	-0.416787	0.661583	0.655335
bin44370000	chr17	44370000	44370099	2.41263	1.00845	1.0514	0.146538	0.156618
bin44197700	chr17	44197700	44197799	2.3124	0.445115	0.464069	0.321299	0.328118
bin45352400	chr17	45352400	45352499	2.48803	1.43225	1.49324	0.0676868	0.0760354
bin46239500	chr17	46239500	46239599	2.04075	-1.08172	-1.12778	0.870293	0.860311
bin44750100	chr17	44750100	44750199	2.11543	-0.662005	-0.690194	0.754964	0.746016
bin44583100	chr17	44583100	44583199	2.26822	0.196778	0.205157	0.418725	0.422001
bin45414000	chr17	45414000	45414099	1.66067	-3.21803	-3.35506	0.999603	0.999355
bin44284200	chr17	44284200	44284299	2.13261	-0.565434	-0.589511	0.722241	0.714111
bin45141700	chr17	45141700	45141799	2.36741	0.754309	0.786429	0.215808	0.225332
bin46161700	chr17	46161700	46161799	2.23623	0.0170012	0.0177251	0.492929	0.493218
bin46212700	chr17	46212700	46212799	2.21981	-0.075324	-0.0785314	0.531297	0.530022
bin46343400	chr17	46343400	46343499	2.01292	-1.23815	-1.29087	0.901625	0.892169
bin46738800	chr17	46738800	46738899	2.21042	-0.128072	-0.133525	0.553111	0.550954
bin45271400	chr17	45271400	45271499	2.6099	2.11722	2.20737	0.013644	0.0171207
bin45288100	chr17	45288100	45288199	2.39613	0.915695	0.954687	0.169868	0.179914
bin46269900	chr17	46269900	46269999	2.24823	0.0844251	0.0880201	0.46493	0.466359
bin46183000	chr17	46183000	46183099	2.04835	-1.03904	-1.08329	0.860659	0.850607
bin45660000	chr17	45660000	45660099	2.44458	1.18806	1.23865	0.107738	0.117406
bin46137600	chr17	46137600	46137699	2.15896	-0.417332	-0.435103	0.668256	0.661782
bin45463800	chr17	45463800	45463899	1.91414	-1.79335	-1.86971	0.969238	0.963541
bin46883600	chr17	46883600	46883699	2.31752	0.473858	0.494036	0.31064	0.3178
bin43947400	chr17	43947400	43947499	2.34069	0.604099	0.629822	0.264405	0.272889
bin45371100	chr17	45371100	45371199	2.45162	1.22763	1.2799	0.10029	0.109794
bin44773600	chr17	44773600	44773699	1.96206	-1.52402	-1.58892	0.943961	0.936249
bin45055700	chr17	45055700	45055799	2.67548	2.48583	2.59168	0.00477544	0.00646252
bin45537000	chr17	45537000	45537099	1.77408	-2.58062	-2.6905	0.996433	0.995069
bin46291400	chr17	46291400	46291499	2.29774	0.362713	0.378158	0.352657	0.35841
bin44138000	chr17	44138000	44138099	2.20586	-0.153719	-0.160264	0.563664	0.561084
bin45514700	chr17	45514700	45514799	2.00246	-1.29693	-1.35215	0.911837	0.902672
bin46850900	chr17	46850900	46850999	2.17714	-0.315122	-0.32854	0.628748	0.623665
bin43963700	chr17	43963700	43963799	2.17155	-0.346587	-0.361345	0.641079	0.635549
bin44172500	chr17	44172500	44172599	2.31116	0.438162	0.45682	0.3239	0.330634
bin43929300	chr17	43929300	43929399	2.28365	0.283502	0.295574	0.383778	0.388396
bin44194100	chr17	44194100	44194199	2.24445	0.0632092	0.0659008	0.473728	0.4748
bin44603800	chr17	44603800	44603899	2.36704	0.752242	0.784274	0.21644	0.225953
bin45363800	chr17	45363800	45363899	2.36868	0.761455	0.793879	0.213633	0.223193
bin44882400	chr17	44882400	44882499	2.12085	-0.631502	-0.658393	0.744857	0.736144
bin46684500	chr17	46684500	46684599	2.1946	-0.216999	-0.226239	0.589492	0.585895
bin46259200	chr17	46259200	46259299	2.13189	-0.569466	-0.593715	0.723649	0.71548
bin45032600	chr17	45032600	45032699	2.37462	0.79485	0.828696	0.203638	0.21335
bin46151300	chr17	46151300	46151399	2.09861	-0.756502	-0.788715	0.784861	0.775326
bin45364900	chr17	45364900	45364999	2.34222	0.612723	0.638814	0.261472	0.27003
bin45139500	chr17	45139500	45139599	2.38144	0.833177	0.868655	0.192518	0.202372
bin45123200	chr17	45123200	45123299	2.41023	0.994969	1.03734	0.14979	0.159876
bin44805200	chr17	44805200	44805299	2.25419	0.117903	0.122923	0.451084	0.453072
bin45447500	chr17	45447500	45447599	2.04885	-1.03622	-1.08034	0.860005	0.84995
bin46148100	chr17	46148100	46148199	2.03646	-1.10587	-1.15296	0.875537	0.865609
bin45448000	chr17	45448000	45448099	1.86502	-2.06943	-2.15755	0.984519	0.980747
bin46234400	chr17	46234400	46234499	2.23096	-0.0126299	-0.0131678	0.505253	0.505038
bin45232400	chr17	45232400	45232499	2.39879	0.93068	0.97031	0.165946	0.17601
bin45663500	chr17	45663500	45663599	2.51327	1.57411	1.64114	0.0503843	0.0577309
bin46816300	chr17	46816300	46816399	2.14573	-0.491672	-0.512608	0.695887	0.688524
bin45355900	chr17	45355900	45355999	2.29947	0.372415	0.388273	0.348907	0.354792
bin45708300	chr17	45708300	45708399	2.54779	1.76813	1.84342	0.0326341	0.0385199
bin45361200	chr17	45361200	45361299	2.50325	1.5178	1.58243	0.056776	0.0645328
bin45029500	chr17	45029500	45029599	2.26137	0.158304	0.165045	0.434454	0.437109
bin46213800	chr17	46213800	46213899	2.13028	-0.578542	-0.603178	0.726805	0.718551
bin45361500	chr17	45361500	45361599	2.24125	0.045213	0.0471383	0.481202	0.481969
bin45426700	chr17	45426700	45426799	2.04701	-1.04655	-1.09111	0.862388	0.852345
bin46238600	chr17	46238600	46238699	2.14152	-0.515365	-0.53731	0.704473	0.696851
bin45469200	chr17	45469200	45469299	2.02735	-1.15705	-1.20632	0.886152	0.876373
bin44951500	chr17	44951500	44951599	2.38194	0.835973	0.87157	0.191721	0.201585
bin46239900	chr17	46239900	46239999	2.17837	-0.308207	-0.321331	0.62602	0.621037
bin45259600	chr17	45259600	45259699	2.30913	0.426755	0.444927	0.328186	0.334779
bin44223400	chr17	44223400	44223499	2.18081	-0.294498	-0.307038	0.620593	0.615811
bin46275400	chr17	46275400	46275499	2.35981	0.711583	0.741884	0.229079	0.238361
bin46830700	chr17	46830700	46830799	2.37436	0.793385	0.827169	0.204071	0.213777
bin45580400	chr17	45580400	45580499	2.43566	1.13792	1.18638	0.117736	0.127576
bin45014700	chr17	45014700	45014799	2.56196	1.84778	1.92646	0.0270235	0.0323173
bin46159900	chr17	46159900	46159999	2.08039	-0.858953	-0.895528	0.814748	0.804817
bin45504200	chr17	45504200	45504299	2.24966	0.0924839	0.096422	0.461593	0.463157
bin43986400	chr17	43986400	43986499	2.31313	0.44922	0.468348	0.319768	0.326637
bin46820600	chr17	46820600	46820699	2.14269	-0.508792	-0.530457	0.702103	0.694551
bin45008800	chr17	45008800	45008899	2.29352	0.338975	0.353409	0.361891	0.367314
bin44219800	chr17	44219800	44219899	2.29844	0.366615	0.382226	0.351147	0.356953
bin46182800	chr17	46182800	46182899	2.22557	-0.0429149	-0.0447423	0.517844	0.517115
bin45376000	chr17	45376000	45376099	2.38724	0.865762	0.902627	0.183362	0.19331
bin46210900	chr17	46210900	46210999	2.19596	-0.209363	-0.218278	0.586394	0.582918
bin45356400	chr17	45356400	45356499	2.73516	2.8213	2.94143	0.00163348	0.00239148
bin46217600	chr17	46217600	46217699	2.21898	-0.0799556	-0.0833602	0.533217	0.531864
bin44938900	chr17	44938900	44938999	2.11698	-0.653253	-0.68107	0.752086	0.743203
bin45275000	chr17	45275000	45275099	2.47974	1.38566	1.44467	0.0742758	0.082925
bin44953300	chr17	44953300	44953399	2.11478	-0.665628	-0.693972	0.75615	0.747176
bin46989600	chr17	46989600	46989699	2.49307	1.46056	1.52276	0.0639096	0.0720675
bin46126400	chr17	46126400	46126499	2.28241	0.276517	0.288292	0.386562	0.391075
bin46982400	chr17	46982400	46982499	2.67054	2.45806	2.56273	0.0051927	0.00698454
bin45263400	chr17	45263400	45263499	2.20831	-0.139936	-0.145894	0.557998	0.555645
bin46558700	chr17	46558700	46558799	2.11386	-0.670838	-0.699403	0.75785	0.748838
bin45654900	chr17	45654900	45654999	2.39092	0.886447	0.924193	0.177693	0.187688
bin45197500	chr17	45197500	45197599	2.12918	-0.584679	-0.609575	0.728928	0.720618
bin45316200	chr17	45316200	45316299	2.40972	0.992116	1.03436	0.150483	0.16057
bin45220100	chr17	45220100	45220199	2.4274	1.09146	1.13794	0.127573	0.137535
bin45230500	chr17	45230500	45230599	2.45231	1.2315	1.28394	0.0995818	0.109068
bin46526500	chr17	46526500	46526599	2.90534	3.77782	3.93869	4.09639e-05	7.91026e-05
bin46261500	chr17	46261500	46261599	2.29323	0.337382	0.351749	0.362513	0.367914
bin46229800	chr17	46229800	46229899	2.01455	-1.22902	-1.28135	0.899965	0.890467
bin46776200	chr17	46776200	46776299	2.02617	-1.1637	-1.21325	0.887483	0.877727
bin46138200	chr17	46138200	46138299	2.18439	-0.274399	-0.286084	0.612593	0.608111
bin45226000	chr17	45226000	45226099	2.35864	0.705015	0.735036	0.231159	0.2404
bin45434500	chr17	45434500	45434599	1.91352	-1.79688	-1.87339	0.969493	0.963822
bin44355300	chr17	44355300	44355399	2.07904	-0.86651	-0.903407	0.816845	0.806895
bin45577900	chr17	45577900	45577999	2.24798	0.0830197	0.0865549	0.465513	0.466918
bin46203500	chr17	46203500	46203599	2.11242	-0.678912	-0.707821	0.760472	0.751403
bin46121800	chr17	46121800	46121899	1.96659	-1.49854	-1.56235	0.940897	0.933004
bin44851100	chr17	44851100	44851199	1.96028	-1.53401	-1.59933	0.945126	0.937486
bin46755400	chr17	46755400	46755499	2.17354	-0.335385	-0.349667	0.636706	0.631333
bin46772700	chr17	46772700	46772799	2.19718	-0.202479	-0.211101	0.583596	0.580229
bin45750500	chr17	45750500	45750599	2.51602	1.58957	1.65726	0.0487338	0.0559659
bin45289700	chr17	45289700	45289799	2.30808	0.420799	0.438717	0.330433	0.336951
bin44213100	chr17	44213100	44213199	2.35466	0.682633	0.711701	0.238325	0.247419
bin44749000	chr17	44749000	44749099	2.19693	-0.203908	-0.212591	0.584177	0.580787
bin44171100	chr17	44171100	44171199	2.13733	-0.538915	-0.561863	0.712895	0.705027
bin46186400	chr17	46186400	46186499	2.17392	-0.333232	-0.347421	0.635863	0.63052
bin45679400	chr17	45679400	45679499	2.56438	1.86141	1.94068	0.0261487	0.0313428
bin46189600	chr17	46189600	46189699	2.06158	-0.964645	-1.00572	0.842725	0.832639
bin44916700	chr17	44916700	44916799	1.98803	-1.37808	-1.43676	0.924607	0.915911
bin45163500	chr17	45163500	45163599	2.44099	1.16784	1.21757	0.111694	0.121436
bin45730000	chr17	45730000	45730099	2.45737	1.25993	1.31358	0.0944944	0.103848
bin45160400	chr17	45160400	45160499	2.34526	0.629817	0.656636	0.255708	0.264407
bin46285800	chr17	46285800	46285899	2.36626	0.747811	0.779654	0.217797	0.227287
bin44861300	chr17	44861300	44861399	2.16938	-0.358752	-0.374029	0.645808	0.64011
bin46528000	chr17	46528000	46528099	2.26553	0.181668	0.189404	0.424888	0.427922
bin45578500	chr17	45578500	45578599	2.43608	1.14026	1.18881	0.117256	0.127089
bin44811800	chr17	44811800	44811899	2.12861	-0.587921	-0.612955	0.730047	0.721707
bin46805700	chr17	46805700	46805799	2.07541	-0.886952	-0.92472	0.822444	0.812448
bin45295300	chr17	45295300	45295399	2.5197	1.61028	1.67884	0.0465912	0.0536688
bin44865400	chr17	44865400	44865499	2.12992	-0.58052	-0.605239	0.72749	0.719218
bin46779900	chr17	46779900	46779999	2.01214	-1.24255	-1.29546	0.90242	0.892984
bin44941600	chr17	44941600	44941699	2.25529	0.124089	0.129373	0.448531	0.450623
bin46265500	chr17	46265500	46265599	2.17016	-0.354352	-0.369441	0.6441	0.638462
bin44036800	chr17	44036800	44036899	2.12693	-0.597349	-0.622785	0.733287	0.724863
bin46950200	chr17	46950200	46950299	2.4893	1.4394	1.50069	0.0667174	0.0750184
bin46258500	chr17	46258500	46258599	2.15174	-0.457919	-0.477418	0.683468	0.676495
bin45593000	chr17	45593000	45593099	2.23622	0.0169321	0.0176531	0.492958	0.493245
bin46798500	chr17	46798500	46798599	2.10856	-0.700609	-0.730442	0.76744	0.758226
bin45060600	chr17	45060600	45060699	2.37522	0.798202	0.832191	0.202651	0.212377
bin45655400	chr17	45655400	45655499	2.68586	2.54422	2.65255	0.00399428	0.00547617
bin46115600	chr17	46115600	46115699	2.0813	-0.853816	-0.890173	0.813314	0.803397
bin45382700	chr17	45382700	45382799	2.26869	0.199419	0.207911	0.417649	0.420967
bin45293400	chr17	45293400	45293499	2.37735	0.810171	0.84467	0.199148	0.208921
bin46792100	chr17	46792100	46792199	2.17332	-0.336583	-0.350915	0.637174	0.631784
bin44869400	chr17	44869400	44869499	2.28171	0.272622	0.284231	0.388117	0.392572
bin45222100	chr17	45222100	45222199	2.3259	0.520969	0.543153	0.293512	0.301194
bin46168600	chr17	46168600	46168699	2.15027	-0.466186	-0.486037	0.686529	0.679459
bin45224300	chr17	45224300	45224399	2.3593	0.708694	0.738871	0.229993	0.239257
bin44597900	chr17	44597900	44597999	2.3551	0.685083	0.714255	0.237535	0.246646
bin44591500	chr17	44591500	44591599	2.07204	-0.905885	-0.94446	0.827533	0.817502
bin44116800	chr17	44116800	44116899	2.45532	1.24839	1.30155	0.096536	0.105945
bin46721100	chr17	46721100	46721199	2.22748	-0.032194	-0.0335649	0.513388	0.512841
bin45454700	chr17	45454700	45454799	1.89387	-1.90729	-1.98851	0.976622	0.971759
bin46253900	chr17	46253900	46253999	2.13406	-0.557297	-0.581028	0.719389	0.711338
bin45371500	chr17	45371500	45371599	2.39974	0.93603	0.975888	0.16456	0.174629
bin46736200	chr17	46736200	46736299	2.15502	-0.439482	-0.458196	0.676594	0.669844
bin44868400	chr17	44868400	44868499	2.24239	0.0516134	0.0538112	0.478543	0.479418
bin45461700	chr17	45461700	45461799	1.85842	-2.10654	-2.19624	0.985963	0.982421
bin44737600	chr17	44737600	44737699	2.16139	-0.403661	-0.42085	0.663068	0.656769
bin43914400	chr17	43914400	43914499	2.19419	-0.219316	-0.228655	0.590432	0.586798
bin46155500	chr17	46155500	46155599	2.19073	-0.238735	-0.248901	0.598281	0.594345
bin46704800	chr17	46704800	46704899	2.15397	-0.445362	-0.464327	0.678793	0.671971
bin44012200	chr17	44012200	44012299	2.07913	-0.866044	-0.902922	0.816716	0.806767
bin44989600	chr17	44989600	44989699	2.34733	0.641423	0.668736	0.251832	0.260624
bin46263300	chr17	46263300	46263399	2.32317	0.505647	0.527179	0.299035	0.306552
bin43849200	chr17	43849200	43849299	2.3724	0.782369	0.815684	0.20734	0.216999
bin46136300	chr17	46136300	46136399	2.28027	0.264523	0.275787	0.391356	0.395688
bin44991700	chr17	44991700	44991799	2.36537	0.742842	0.774474	0.219325	0.228789
bin45664300	chr17	45664300	45664399	2.62885	2.22377	2.31846	0.0102122	0.0130821
bin45611300	chr17	45611300	45611399	2.23952	0.0354575	0.0369673	0.485256	0.485857
bin45252400	chr17	45252400	45252499	2.41449	1.0189	1.06229	0.144052	0.154124
bin45300800	chr17	45300800	45300899	2.34754	0.6426	0.669963	0.251441	0.260242
bin44597600	chr17	44597600	44597699	2.33105	0.549946	0.573363	0.283199	0.291178
bin45605300	chr17	45605300	45605399	2.35296	0.673091	0.701752	0.241417	0.250445
bin46153400	chr17	46153400	46153499	2.029	-1.14776	-1.19663	0.884274	0.874465
bin44870100	chr17	44870100	44870199	2.21206	-0.118851	-0.123912	0.549307	0.547303
bin45433700	chr17	45433700	45433799	1.97085	-1.47463	-1.53742	0.937905	0.929844
bin44194400	chr17	44194400	44194499	2.09137	-0.797244	-0.831192	0.797067	0.787345
bin44010300	chr17	44010300	44010399	2.2133	-0.111903	-0.116668	0.546438	0.54455
bin44394800	chr17	44394800	44394899	2.63765	2.27321	2.37001	0.0088939	0.0115068
bin45379000	chr17	45379000	45379099	2.42668	1.08742	1.13373	0.128454	0.138425
bin44228200	chr17	44228200	44228299	2.20038	-0.18449	-0.192346	0.576264	0.573185
bin44771700	chr17	44771700	44771799	1.95643	-1.55564	-1.62188	0.947586	0.940103
bin43955900	chr17	43955900	43955999	2.33727	0.584897	0.609803	0.270996	0.279308
bin44041900	chr17	44041900	44041999	2.17567	-0.323377	-0.337147	0.631997	0.626795
bin44145200	chr17	44145200	44145299	2.01125	-1.24754	-1.30066	0.903312	0.8939
bin46147200	chr17	46147200	46147299	2.22923	-0.0223396	-0.0232908	0.509291	0.508911
bin46132000	chr17	46132000	46132099	2.17279	-0.339572	-0.354031	0.638342	0.63291
bin43987500	chr17	43987500	43987599	2.27503	0.235061	0.24507	0.403201	0.407081
bin46180700	chr17	46180700	46180799	2.19767	-0.199762	-0.208268	0.58249	0.579167
bin44876400	chr17	44876400	44876499	2.15605	-0.433704	-0.452172	0.674427	0.667748
bin45427500	chr17	45427500	45427599	1.93157	-1.69543	-1.76762	0.961438	0.955003
bin46810900	chr17	46810900	46810999	2.06008	-0.973093	-1.01453	0.844835	0.834747
bin44600100	chr17	44600100	44600199	2.30691	0.414242	0.431881	0.332914	0.339348
bin45240700	chr17	45240700	45240799	2.28768	0.306151	0.319187	0.374792	0.379745
bin44065900	chr17	44065900	44065999	2.0519	-1.01908	-1.06248	0.85599	0.845918
bin44909000	chr17	44909000	44909099	2.14274	-0.508473	-0.530125	0.701987	0.694439
bin44870700	chr17	44870700	44870799	2.12867	-0.587575	-0.612595	0.729928	0.721591
bin46764900	chr17	46764900	46764999	2.29219	0.331494	0.345609	0.364818	0.370136
bin45458500	chr17	45458500	45458599	2.01757	-1.21203	-1.26365	0.896821	0.88725
bin45257600	chr17	45257600	45257699	2.2806	0.266366	0.277708	0.390618	0.394979
bin44590700	chr17	44590700	44590799	2.11895	-0.642227	-0.669575	0.748435	0.739637
bin46711500	chr17	46711500	46711599	2.34304	0.617328	0.643615	0.259913	0.268509
bin45693800	chr17	45693800	45693899	2.35973	0.711108	0.741389	0.229229	0.238509
bin46827600	chr17	46827600	46827699	2.09331	-0.78629	-0.819772	0.793827	0.784151
bin43867000	chr17	43867000	43867099	2.36363	0.733039	0.764253	0.222358	0.231767
bin45700800	chr17	45700800	45700899	2.15644	-0.431499	-0.449873	0.673599	0.666947
bin44730900	chr17	44730900	44730999	1.96161	-1.52657	-1.59157	0.94426	0.936566
bin44036300	chr17	44036300	44036399	2.28317	0.280802	0.292759	0.384853	0.389431
bin46210000	chr17	46210000	46210099	2.30285	0.391424	0.408092	0.341603	0.347742
bin47031000	chr17	47031000	47031099	2.25299	0.111206	0.115942	0.453849	0.455726
bin44929300	chr17	44929300	44929399	2.1894	-0.246234	-0.256719	0.601302	0.597249
bin44782400	chr17	44782400	44782499	2.06996	-0.917535	-0.956606	0.830617	0.820569
bin46723400	chr17	46723400	46723499	2.33011	0.544647	0.567839	0.285072	0.292998
bin44912800	chr17	44912800	44912899	2.15832	-0.420906	-0.438829	0.669607	0.663088
bin44251100	chr17	44251100	44251199	2.87125	3.58619	3.7389	9.24146e-05	0.000167772
bin44924500	chr17	44924500	44924599	2.1099	-0.693098	-0.722612	0.765041	0.755876
bin45590800	chr17	45590800	45590899	2.25039	0.0965979	0.100711	0.45989	0.461523
bin46147700	chr17	46147700	46147799	2.1656	-0.38001	-0.396192	0.654018	0.648031
bin45174400	chr17	45174400	45174499	2.44016	1.16319	1.21272	0.112619	0.122377
bin44956300	chr17	44956300	44956399	2.33385	0.565686	0.589774	0.277671	0.285803
bin45383900	chr17	45383900	45383999	2.43603	1.13998	1.18853	0.117313	0.127147
bin45233500	chr17	45233500	45233599	2.32614	0.522344	0.544586	0.293019	0.300715
bin45264300	chr17	45264300	45264399	2.4211	1.05605	1.10102	0.135445	0.145473
bin45163900	chr17	45163900	45163999	2.23868	0.0307384	0.0320473	0.487217	0.487739
bin43981100	chr17	43981100	43981199	2.26144	0.158673	0.165429	0.434303	0.436963
bin43901600	chr17	43901600	43901699	2.22676	-0.0362248	-0.0377673	0.515063	0.514448
bin46132300	chr17	46132300	46132399	2.22279	-0.0585796	-0.061074	0.52435	0.523357
bin43977300	chr17	43977300	43977399	2.13818	-0.534115	-0.556859	0.711188	0.703369
bin44748800	chr17	44748800	44748899	2.13928	-0.527925	-0.550405	0.708979	0.701224
bin45143900	chr17	45143900	45143999	2.32208	0.499511	0.520781	0.30126	0.30871
bin46832000	chr17	46832000	46832099	2.31944	0.484682	0.505321	0.306667	0.313951
bin44335600	chr17	44335600	44335699	2.20341	-0.167474	-0.174605	0.569305	0.566501
bin44733300	chr17	44733300	44733399	1.95937	-1.53914	-1.60468	0.945718	0.938115
bin45452300	chr17	45452300	45452399	1.79643	-2.45497	-2.5595	0.994759	0.992955
bin44585700	chr17	44585700	44585799	2.32044	0.490296	0.511174	0.304615	0.311962
bin44110000	chr17	44110000	44110099	2.08962	-0.807079	-0.841446	0.799951	0.790189
bin46717800	chr17	46717800	46717899	2.28263	0.277777	0.289605	0.386059	0.390592
bin45245800	chr17	45245800	45245899	2.37589	0.801972	0.836121	0.201543	0.211285
bin45039200	chr17	45039200	45039299	2.27031	0.20853	0.21741	0.413944	0.417407
bin44215100	chr17	44215100	44215199	2.31592	0.464891	0.484686	0.313949	0.321005
bin46272300	chr17	46272300	46272399	2.22655	-0.0373986	-0.0389911	0.515551	0.514916
bin45069100	chr17	45069100	45069199	2.1449	-0.496343	-0.517478	0.697589	0.690174
bin46145200	chr17	46145200	46145299	2.14576	-0.491507	-0.512437	0.695827	0.688466
bin44901100	chr17	44901100	44901199	2.27897	0.257219	0.268172	0.394284	0.398505
bin44001200	chr17	44001200	44001299	2.11358	-0.672366	-0.700997	0.758347	0.749325
bin43848500	chr17	43848500	43848599	2.13787	-0.535875	-0.558694	0.711815	0.703978
bin45034100	chr17	45034100	45034199	2.26501	0.178753	0.186365	0.426079	0.429066
bin46184500	chr17	46184500	46184599	2.27166	0.216104	0.225306	0.410871	0.414453
bin45386000	chr17	45386000	45386099	2.46034	1.27664	1.331	0.0915938	0.100864
bin45576800	chr17	45576800	45576899	2.34032	0.602038	0.627673	0.265109	0.273575
bin44315900	chr17	44315900	44315999	2.65346	2.36209	2.46268	0.00689522	0.00908602
bin45086500	chr17	45086500	45086599	2.49725	1.4841	1.5473	0.0608955	0.0688907
bin46250600	chr17	46250600	46250699	2.27698	0.246	0.256475	0.398792	0.402841
bin46139700	chr17	46139700	46139799	2.20275	-0.17119	-0.17848	0.570827	0.567963
bin46126700	chr17	46126700	46126799	2.18827	-0.252596	-0.263351	0.60386	0.59971
bin45315400	chr17	45315400	45315499	2.40232	0.950519	0.990994	0.160844	0.170924
bin44170000	chr17	44170000	44170099	2.20118	-0.180019	-0.187685	0.574438	0.571431
bin45136100	chr17	45136100	45136199	2.32596	0.521334	0.543533	0.293381	0.301067
bin46905900	chr17	46905900	46905999	2.42525	1.07937	1.12534	0.130223	0.14021
bin44337700	chr17	44337700	44337799	2.38664	0.8624	0.899123	0.184294	0.194234
bin44597200	chr17	44597200	44597299	2.40278	0.953078	0.993662	0.160194	0.170275
bin46846200	chr17	46846200	46846299	2.36878	0.761991	0.794438	0.21347	0.223033
bin46241700	chr17	46241700	46241799	2.20206	-0.175085	-0.182541	0.572421	0.569494
bin45402700	chr17	45402700	45402799	2.13563	-0.548459	-0.571814	0.716276	0.708312
bin46138300	chr17	46138300	46138399	2.34914	0.651629	0.679377	0.24845	0.25732
bin45214500	chr17	45214500	45214599	2.31889	0.481573	0.502079	0.307806	0.315055
bin45228500	chr17	45228500	45228599	2.36653	0.749332	0.78124	0.217331	0.226829
bin46145900	chr17	46145900	46145999	2.18604	-0.265096	-0.276384	0.608873	0.604532
bin44802400	chr17	44802400	44802499	1.99164	-1.35774	-1.41556	0.921548	0.912728
bin45367600	chr17	45367600	45367699	2.43637	1.1419	1.19053	0.116919	0.126747
bin46270100	chr17	46270100	46270199	2.07609	-0.883126	-0.920731	0.821405	0.811416
bin44581700	chr17	44581700	44581799	2.24434	0.0625515	0.0652151	0.474001	0.475062
bin44161300	chr17	44161300	44161399	2.41483	1.02085	1.06432	0.143591	0.153662
bin45277900	chr17	45277900	45277999	2.39371	0.902119	0.940533	0.173472	0.183497
bin44322300	chr17	44322300	44322399	2.25103	0.100168	0.104434	0.458413	0.460105
bin46216800	chr17	46216800	46216899	2.26111	0.156853	0.163532	0.43505	0.437681
bin46239200	chr17	46239200	46239299	2.18202	-0.287714	-0.299965	0.617898	0.613217
bin46156600	chr17	46156600	46156699	2.32522	0.517183	0.539206	0.294872	0.302514
bin46503300	chr17	46503300	46503399	2.26798	0.195414	0.203736	0.41928	0.422534
bin46502600	chr17	46502600	46502699	2.14559	-0.492471	-0.513441	0.696179	0.688807
bin44280000	chr17	44280000	44280099	2.137	-0.540754	-0.56378	0.713548	0.705661
bin45743600	chr17	45743600	45743699	2.03771	-1.09881	-1.1456	0.874019	0.864074
bin44198400	chr17	44198400	44198499	2.30277	0.390959	0.407606	0.341781	0.347914
bin46258200	chr17	46258200	46258299	2.43539	1.13637	1.18476	0.118056	0.1279
bin46173000	chr17	46173000	46173099	2.23458	0.00771248	0.00804089	0.496792	0.496923
bin45353400	chr17	45353400	45353499	2.39282	0.8971	0.9353	0.174817	0.184833
bin46164100	chr17	46164100	46164199	2.17598	-0.321661	-0.335358	0.631323	0.626145
bin44997600	chr17	44997600	44997699	2.34256	0.61462	0.640792	0.260829	0.269403
bin44999100	chr17	44999100	44999199	2.38945	0.878178	0.915572	0.179946	0.189924
bin45124100	chr17	45124100	45124199	2.47015	1.33175	1.38846	0.0824992	0.0914716
bin45503500	chr17	45503500	45503599	2.29152	0.327731	0.341686	0.366294	0.371558
bin44863900	chr17	44863900	44863999	2.1149	-0.664958	-0.693274	0.755931	0.746961
bin46792900	chr17	46792900	46792999	2.21801	-0.0854261	-0.0890636	0.535484	0.534039
bin46181200	chr17	46181200	46181299	2.18138	-0.291293	-0.303697	0.619321	0.614586
bin44321800	chr17	44321800	44321899	2.18463	-0.273027	-0.284653	0.612045	0.607584
bin46746000	chr17	46746000	46746099	2.1331	-0.562667	-0.586627	0.721273	0.713169
bin45176100	chr17	45176100	45176199	2.39627	0.916496	0.955522	0.169657	0.179704
bin46229400	chr17	46229400	46229499	2.08744	-0.819284	-0.85417	0.803495	0.793688
bin46500700	chr17	46500700	46500799	2.31695	0.470696	0.490739	0.311806	0.318929
bin44357800	chr17	44357800	44357899	2.66579	2.43136	2.53489	0.00562415	0.00752119
bin45357900	chr17	45357900	45357999	2.52716	1.65217	1.72253	0.0424872	0.0492497
bin45167700	chr17	45167700	45167799	2.53827	1.71464	1.78765	0.0369161	0.0432057
bin45260400	chr17	45260400	45260499	2.32832	0.534563	0.557325	0.288653	0.296476
bin46798700	chr17	46798700	46798799	2.02847	-1.15077	-1.19977	0.884885	0.875086
bin44786800	chr17	44786800	44786899	2.15973	-0.412996	-0.430583	0.666614	0.660195
bin44824000	chr17	44824000	44824099	2.16693	-0.372514	-0.388376	0.651131	0.645245
bin45164800	chr17	45164800	45164899	2.61753	2.16015	2.25213	0.0121569	0.0153805
bin45432700	chr17	45432700	45432799	1.94409	-1.62504	-1.69424	0.95489	0.947923
bin46916300	chr17	46916300	46916399	2.742	2.85976	2.98153	0.00143405	0.00211982
bin43942800	chr17	43942800	43942899	2.13226	-0.567397	-0.591558	0.722927	0.714778
bin44600600	chr17	44600600	44600699	2.19756	-0.200363	-0.208895	0.582735	0.579402
bin43927900	chr17	43927900	43927999	2.27309	0.224137	0.233681	0.407616	0.411325
bin45201200	chr17	45201200	45201299	2.32622	0.522812	0.545074	0.292851	0.300553
bin43961100	chr17	43961100	43961199	2.06382	-0.952068	-0.992609	0.83955	0.829469
bin44742300	chr17	44742300	44742399	2.34409	0.623251	0.649791	0.257914	0.26656
bin44361800	chr17	44361800	44361899	2.40013	0.93823	0.978181	0.163992	0.174063
bin46744000	chr17	46744000	46744099	2.10917	-0.69719	-0.726878	0.76635	0.757158
bin45574700	chr17	45574700	45574799	2.25316	0.112141	0.116917	0.453463	0.455356
bin44591200	chr17	44591200	44591299	2.36133	0.720139	0.750804	0.226385	0.23572
bin44190700	chr17	44190700	44190799	2.08408	-0.838209	-0.873901	0.808914	0.799043
bin44940800	chr17	44940800	44940899	2.25362	0.114706	0.11959	0.452404	0.454339
bin46189100	chr17	46189100	46189199	2.27735	0.24808	0.258644	0.397955	0.402036
bin43926700	chr17	43926700	43926799	2.35249	0.670433	0.698981	0.242282	0.251291
bin46519900	chr17	46519900	46519999	2.44293	1.17877	1.22897	0.109542	0.119244
bin45052800	chr17	45052800	45052899	2.30157	0.384239	0.400601	0.344357	0.350401
bin45372700	chr17	45372700	45372799	2.40548	0.968271	1.0095	0.156367	0.166455
bin46264500	chr17	46264500	46264599	2.27876	0.256044	0.266947	0.394755	0.398958
bin44248500	chr17	44248500	44248599	2.17899	-0.304739	-0.317715	0.62465	0.619718
bin46287100	chr17	46287100	46287199	2.35599	0.690105	0.719491	0.235919	0.245064
bin44085900	chr17	44085900	44085999	2.3466	0.63731	0.664448	0.253202	0.261961
bin46497600	chr17	46497600	46497699	2.26437	0.175161	0.18262	0.427548	0.430476
bin46788700	chr17	46788700	46788799	2.05844	-0.982301	-1.02413	0.847113	0.837024
bin44289800	chr17	44289800	44289899	2.2769	0.245547	0.256003	0.398974	0.403017
bin43982200	chr17	43982200	43982299	2.4145	1.01897	1.06236	0.144035	0.154107
bin44959300	chr17	44959300	44959399	2.19647	-0.206502	-0.215295	0.585231	0.5818
bin45362500	chr17	45362500	45362599	2.33776	0.587674	0.612698	0.270038	0.278376
bin45061500	chr17	45061500	45061599	1.97018	-1.47836	-1.54131	0.938379	0.930344
bin44888900	chr17	44888900	44888999	2.12278	-0.620666	-0.647095	0.741215	0.73259
bin44583800	chr17	44583800	44583899	2.30431	0.399626	0.416643	0.33847	0.344716
bin45744800	chr17	45744800	45744899	2.24825	0.0845472	0.0881473	0.46488	0.466311
bin45388000	chr17	45388000	45388099	2.20858	-0.138403	-0.144296	0.557367	0.555039
bin46804500	chr17	46804500	46804599	2.00263	-1.29601	-1.3512	0.911684	0.902514
bin44213200	chr17	44213200	44213299	2.36258	0.727169	0.758133	0.224186	0.233561
bin45462300	chr17	45462300	45462399	1.92353	-1.74058	-1.81469	0.965214	0.959121
bin45365800	chr17	45365800	45365899	2.41071	0.997653	1.04013	0.149139	0.159224
bin44009500	chr17	44009500	44009599	2.3081	0.420933	0.438857	0.330382	0.336902
bin46837500	chr17	46837500	46837599	2.29639	0.355125	0.370247	0.355599	0.361248
bin44600400	chr17	44600400	44600499	2.26167	0.159991	0.166804	0.433762	0.436444
bin46868700	chr17	46868700	46868799	2.72898	2.78657	2.90523	0.00183491	0.00266342
bin44378400	chr17	44378400	44378499	2.196	-0.209108	-0.218013	0.58629	0.582818
bin46741100	chr17	46741100	46741199	2.28309	0.280375	0.292314	0.385023	0.389595
bin44298500	chr17	44298500	44298599	2.50234	1.51271	1.57712	0.0573837	0.0651769
bin44903900	chr17	44903900	44903999	2.28489	0.290506	0.302876	0.380992	0.385715
bin45656400	chr17	45656400	45656499	2.28445	0.287992	0.300255	0.381991	0.386676
bin45061100	chr17	45061100	45061199	2.73746	2.83424	2.95492	0.00156374	0.00229677
bin43940400	chr17	43940400	43940499	2.11879	-0.643081	-0.670464	0.748719	0.739914
bin44859700	chr17	44859700	44859799	2.36338	0.731649	0.762803	0.22279	0.232192
bin45418600	chr17	45418600	45418699	1.80469	-2.40857	-2.51113	0.993983	0.991992
bin45480900	chr17	45480900	45480999	2.14337	-0.504954	-0.526456	0.700714	0.693205
bin45384200	chr17	45384200	45384299	2.31122	0.438473	0.457144	0.323784	0.330522
bin44293900	chr17	44293900	44293999	2.49523	1.47274	1.53545	0.0623369	0.0704111
bin46514900	chr17	46514900	46514999	2.37001	0.768913	0.801655	0.211376	0.220972
bin43928200	chr17	43928200	43928299	2.10019	-0.747659	-0.779496	0.782156	0.772667
bin45379700	chr17	45379700	45379799	2.47213	1.34286	1.40005	0.0807498	0.089658
bin44837900	chr17	44837900	44837999	2.13776	-0.536474	-0.559318	0.712028	0.704184
bin46137300	chr17	46137300	46137399	2.27377	0.227992	0.237701	0.406057	0.409826
bin44911500	chr17	44911500	44911599	2.17736	-0.313897	-0.327264	0.628266	0.623201
bin45199200	chr17	45199200	45199299	2.37299	0.785683	0.819138	0.206354	0.216027
bin43881800	chr17	43881800	43881899	2.46212	1.28661	1.34139	0.0898966	0.0991158
bin46250800	chr17	46250800	46250899	1.96455	-1.51005	-1.57436	0.942297	0.934485
bin44131100	chr17	44131100	44131199	2.53074	1.67229	1.7435	0.0406233	0.0472337
bin45434700	chr17	45434700	45434799	2.18446	-0.273978	-0.285644	0.612425	0.607949
bin45213400	chr17	45213400	45213499	2.43008	1.10652	1.15364	0.124324	0.134251
bin44009700	chr17	44009700	44009799	2.29504	0.347546	0.362345	0.358547	0.36409
bin46164400	chr17	46164400	46164499	2.10611	-0.714383	-0.744803	0.771805	0.762505
bin46128600	chr17	46128600	46128699	2.21693	-0.0915102	-0.0954068	0.538004	0.536456
bin46228800	chr17	46228800	46228899	2.2476	0.0808713	0.0843149	0.466403	0.467772
bin46187300	chr17	46187300	46187399	2.23962	0.0360354	0.0375698	0.485015	0.485627
bin44383800	chr17	44383800	44383899	2.50077	1.50386	1.5679	0.0584527	0.0663088
bin44589200	chr17	44589200	44589299	2.16409	-0.388502	-0.405045	0.657278	0.651178
bin44805700	chr17	44805700	44805799	2.23434	0.00635771	0.00662843	0.497356	0.497464
bin45299900	chr17	45299900	45299999	2.53105	1.67405	1.74533	0.0404637	0.0470608
bin44380800	chr17	44380800	44380899	2.23129	-0.0107672	-0.0112257	0.504478	0.504295
bin44892300	chr17	44892300	44892399	2.05506	-1.00133	-1.04397	0.85175	0.841666
bin44151000	chr17	44151000	44151099	2.34348	0.619771	0.646162	0.259087	0.267704
bin44245900	chr17	44245900	44245999	2.3568	0.694643	0.724222	0.234465	0.24364
bin44312400	chr17	44312400	44312499	2.33447	0.569157	0.593392	0.276459	0.284625
bin44801800	chr17	44801800	44801899	2.10249	-0.734726	-0.766012	0.778166	0.768747
bin44977600	chr17	44977600	44977699	2.08094	-0.855867	-0.892311	0.813887	0.803964
bin44193900	chr17	44193900	44193999	2.36893	0.762838	0.795321	0.213213	0.22278
bin45504300	chr17	45504300	45504399	2.23508	0.0105071	0.0109545	0.49563	0.495808
bin45242500	chr17	45242500	45242599	2.40117	0.944066	0.984266	0.162492	0.172568
bin46501200	chr17	46501200	46501299	2.09538	-0.774661	-0.807648	0.790353	0.78073
bin45130300	chr17	45130300	45130399	2.5314	1.67601	1.74738	0.0402855	0.0468677
bin46160100	chr17	46160100	46160199	2.25474	0.121013	0.126166	0.4498	0.45184
bin44862900	chr17	44862900	44862999	2.24373	0.0591443	0.0616628	0.475416	0.476419
bin44148600	chr17	44148600	44148699	2.02026	-1.19689	-1.24786	0.893959	0.884326
bin45426000	chr17	45426000	45426099	2.06713	-0.933489	-0.973239	0.834783	0.824716
bin46172600	chr17	46172600	46172699	2.06858	-0.925343	-0.964746	0.832664	0.822606
bin45158100	chr17	45158100	45158199	2.41891	1.04379	1.08823	0.138246	0.148292
bin44201600	chr17	44201600	44201699	2.34211	0.612094	0.638158	0.261685	0.270238
bin44758300	chr17	44758300	44758399	2.27855	0.254865	0.265718	0.395228	0.399414
bin44108300	chr17	44108300	44108399	2.23578	0.0144481	0.0150633	0.493991	0.494236
bin45008900	chr17	45008900	45008999	2.27519	0.235952	0.245999	0.402842	0.406735
bin44036700	chr17	44036700	44036799	2.25262	0.109131	0.113778	0.454707	0.456549
bin45241500	chr17	45241500	45241599	2.42027	1.0514	1.09618	0.136501	0.146536
bin44206600	chr17	44206600	44206699	2.15243	-0.454053	-0.473388	0.682032	0.675105
bin45329500	chr17	45329500	45329599	1.93227	-1.69144	-1.76346	0.961089	0.954624
bin45536800	chr17	45536800	45536899	2.06501	-0.945373	-0.985629	0.837842	0.827766
bin45045600	chr17	45045600	45045699	2.4592	1.27021	1.3243	0.0927022	0.102005
bin44901500	chr17	44901500	44901599	2.07095	-0.911997	-0.950831	0.829155	0.819115
bin46823700	chr17	46823700	46823799	2.27213	0.218777	0.228093	0.409787	0.413412
bin44887000	chr17	44887000	44887099	2.11385	-0.670844	-0.699409	0.757852	0.74884
bin46752000	chr17	46752000	46752099	2.08352	-0.841347	-0.877173	0.809804	0.799923
bin45207600	chr17	45207600	45207699	2.49731	1.48442	1.54763	0.0608553	0.0688483
bin45000500	chr17	45000500	45000599	2.34438	0.624851	0.651459	0.257375	0.266034
bin45465800	chr17	45465800	45465899	2.03019	-1.14108	-1.18967	0.882912	0.873082
bin45256900	chr17	45256900	45256999	2.28371	0.283835	0.295921	0.383645	0.388269
bin46141700	chr17	46141700	46141799	2.23514	0.0108598	0.0113223	0.495483	0.495668
bin44832800	chr17	44832800	44832899	2.23131	-0.0106626	-0.0111167	0.504435	0.504254
bin46555200	chr17	46555200	46555299	2.23292	-0.00162021	-0.0016892	0.500674	0.500646
bin44322700	chr17	44322700	44322799	2.04974	-1.03123	-1.07514	0.858844	0.848783
bin46845100	chr17	46845100	46845199	2.11687	-0.653919	-0.681764	0.752306	0.743418
bin44934000	chr17	44934000	44934099	2.06007	-0.973138	-1.01458	0.844846	0.834758
bin46878700	chr17	46878700	46878799	2.43357	1.12614	1.17409	0.120179	0.130053
bin46197300	chr17	46197300	46197399	2.13332	-0.561457	-0.585365	0.720849	0.712757
bin45075100	chr17	45075100	45075199	2.4897	1.44167	1.50305	0.0664126	0.0746984
bin45337300	chr17	45337300	45337399	2.13597	-0.546515	-0.569787	0.715589	0.707644
bin44932200	chr17	44932200	44932299	2.31335	0.450462	0.469643	0.319305	0.326189
bin44915400	chr17	44915400	44915499	2.18711	-0.259089	-0.270121	0.606467	0.602217
bin45152700	chr17	45152700	45152799	2.56087	1.84169	1.92011	0.0274219	0.0327604
bin46145800	chr17	46145800	46145899	2.05995	-0.973805	-1.01527	0.845012	0.834923
bin46828500	chr17	46828500	46828599	2.19153	-0.234244	-0.244218	0.596469	0.592602
bin46198600	chr17	46198600	46198699	2.23187	-0.00749935	-0.00781869	0.503119	0.502992
bin45033000	chr17	45033000	45033099	2.42358	1.07003	1.1156	0.132297	0.142302
bin44040900	chr17	44040900	44040999	2.3634	0.731737	0.762896	0.222763	0.232165
bin46284300	chr17	46284300	46284399	2.21259	-0.115861	-0.120795	0.548073	0.546119
bin44602600	chr17	44602600	44602699	2.20904	-0.135852	-0.141637	0.556317	0.554031
bin46160700	chr17	46160700	46160799	2.20684	-0.148234	-0.154546	0.561411	0.558921
bin45273200	chr17	45273200	45273299	2.29239	0.332651	0.346816	0.364365	0.369699
bin46154300	chr17	46154300	46154399	2.05092	-1.02456	-1.06818	0.857281	0.847214
bin46283500	chr17	46283500	46283599	2.21964	-0.0762404	-0.0794869	0.531677	0.530386
bin45017800	chr17	45017800	45017899	2.33097	0.549492	0.572891	0.283359	0.291334
bin46805800	chr17	46805800	46805899	2.33512	0.572797	0.597188	0.275191	0.283391
bin45593600	chr17	45593600	45593699	2.22945	-0.0211284	-0.0220281	0.508787	0.508428
bin46112500	chr17	46112500	46112599	2.24048	0.0408869	0.042628	0.482999	0.483693
bin43895900	chr17	43895900	43895999	2.18744	-0.25725	-0.268204	0.605729	0.601507
bin45520200	chr17	45520200	45520299	1.96601	-1.50181	-1.56576	0.941297	0.933427
bin44200900	chr17	44200900	44200999	2.2834	0.282116	0.294129	0.38433	0.388927
bin45356900	chr17	45356900	45356999	2.43099	1.11167	1.15901	0.123226	0.13314
bin46139500	chr17	46139500	46139599	2.1764	-0.319274	-0.332869	0.630383	0.625241
bin44211900	chr17	44211900	44211999	2.08972	-0.806471	-0.840812	0.799773	0.790014
bin44086100	chr17	44086100	44086199	2.12131	-0.628917	-0.655698	0.743991	0.735298
bin44337000	chr17	44337000	44337099	2.58568	1.9811	2.06546	0.0194397	0.02379
bin45246100	chr17	45246100	45246199	2.34505	0.628617	0.655384	0.25611	0.2648
bin44391900	chr17	44391900	44391999	2.49897	1.49374	1.55734	0.0596944	0.067622
bin45423800	chr17	45423800	45423899	2.02336	-1.17946	-1.22968	0.890591	0.880892
bin44578700	chr17	44578700	44578799	2.23182	-0.00782227	-0.00815535	0.503253	0.503121
bin44769500	chr17	44769500	44769599	2.01551	-1.22361	-1.27571	0.898971	0.88945
bin46285200	chr17	46285200	46285299	2.32572	0.519982	0.542124	0.293867	0.301538
bin44928500	chr17	44928500	44928599	2.23783	0.02599	0.0270967	0.489191	0.489633
bin44941800	chr17	44941800	44941899	2.24981	0.0933184	0.0972921	0.461247	0.462825
bin45108300	chr17	45108300	45108399	2.77426	3.04104	3.17053	0.000760807	0.00117883
bin43880900	chr17	43880900	43880999	2.14731	-0.482801	-0.50336	0.692644	0.685382
bin46817700	chr17	46817700	46817799	2.24016	0.0390713	0.040735	0.483754	0.484417
bin45277000	chr17	45277000	45277099	2.3577	0.699704	0.729498	0.232848	0.242056
bin44211400	chr17	44211400	44211499	2.42899	1.10039	1.14725	0.12564	0.135581
bin46150400	chr17	46150400	46150499	2.0568	-0.991518	-1.03374	0.849371	0.839284
bin44194700	chr17	44194700	44194799	2.30691	0.414225	0.431863	0.33292	0.339355
bin44316800	chr17	44316800	44316899	2.66486	2.42618	2.52949	0.00571143	0.00762939
bin45522700	chr17	45522700	45522799	2.0453	-1.05618	-1.10116	0.864586	0.854557
bin45393300	chr17	45393300	45393399	2.23543	0.0124881	0.0130199	0.494806	0.495018
bin45361700	chr17	45361700	45361799	2.46019	1.2758	1.33012	0.0917389	0.101014
bin45292600	chr17	45292600	45292699	2.44471	1.18877	1.23939	0.107601	0.117265
bin46140100	chr17	46140100	46140199	2.25175	0.104191	0.108627	0.456749	0.458509
bin46832200	chr17	46832200	46832299	2.17635	-0.319564	-0.333172	0.630498	0.625351
bin44916000	chr17	44916000	44916099	2.5994	2.05823	2.14587	0.0159415	0.019784
bin44284400	chr17	44284400	44284499	2.44417	1.18575	1.23624	0.108185	0.117861
bin44294000	chr17	44294000	44294099	2.078	-0.87239	-0.909538	0.818467	0.808502
bin46146900	chr17	46146900	46146999	2.12399	-0.613895	-0.640036	0.738925	0.730358
bin46668800	chr17	46668800	46668899	2.5468	1.7626	1.83765	0.0330567	0.038984
bin46274600	chr17	46274600	46274699	2.38544	0.855646	0.892081	0.186175	0.196097
bin44331000	chr17	44331000	44331099	2.28106	0.268964	0.280417	0.389579	0.393979
bin44241500	chr17	44241500	44241599	2.22958	-0.0204029	-0.0212717	0.508486	0.508139
bin46202600	chr17	46202600	46202699	2.01805	-1.20933	-1.26082	0.896313	0.886731
bin45351600	chr17	45351600	45351699	2.56748	1.87884	1.95884	0.0250656	0.0301333
bin46284600	chr17	46284600	46284699	2.32714	0.527956	0.550438	0.29101	0.298765
bin44201000	chr17	44201000	44201099	2.50531	1.52937	1.5945	0.0554126	0.0630862
bin46234600	chr17	46234600	46234699	2.08264	-0.846296	-0.882333	0.811201	0.801306
bin46196400	chr17	46196400	46196499	2.14342	-0.504653	-0.526142	0.700605	0.693099
bin45088400	chr17	45088400	45088499	2.51432	1.58004	1.64732	0.0497466	0.0570494
bin45067500	chr17	45067500	45067599	2.57374	1.914	1.9955	0.022994	0.02781
bin46215300	chr17	46215300	46215399	2.19434	-0.218464	-0.227767	0.590086	0.586466
bin46202800	chr17	46202800	46202899	2.43769	1.14932	1.19826	0.115408	0.125212
bin46986800	chr17	46986800	46986899	2.28677	0.301052	0.313872	0.376809	0.381687
bin45577700	chr17	45577700	45577799	2.27635	0.242489	0.252815	0.400206	0.404201
bin44595900	chr17	44595900	44595999	2.2493	0.090421	0.0942713	0.462447	0.463976
bin44866300	chr17	44866300	44866399	2.09554	-0.773795	-0.806744	0.790093	0.780474
bin44839300	chr17	44839300	44839399	2.10369	-0.727977	-0.758976	0.776066	0.766686
bin45613000	chr17	45613000	45613099	2.53765	1.71116	1.78403	0.0372098	0.0435257
bin45590500	chr17	45590500	45590599	2.25893	0.14455	0.150705	0.440104	0.442533
bin44215900	chr17	44215900	44215999	2.41308	1.01098	1.05403	0.145935	0.156013
bin45149800	chr17	45149800	45149899	2.3994	0.934105	0.973881	0.165058	0.175125
bin44579400	chr17	44579400	44579499	2.34857	0.648395	0.676005	0.249519	0.258365
bin44286500	chr17	44286500	44286599	2.40721	0.97802	1.01967	0.153943	0.164032
bin46625200	chr17	46625200	46625299	2.81167	3.25132	3.38976	0.000349767	0.000574362
bin45584800	chr17	45584800	45584899	2.33931	0.596354	0.621748	0.267054	0.275469
bin44082300	chr17	44082300	44082399	2.24844	0.0856012	0.0892463	0.464443	0.465892
bin45351100	chr17	45351100	45351199	2.46309	1.29208	1.3471	0.0889741	0.0981646
bin45279700	chr17	45279700	45279799	2.44637	1.1981	1.24912	0.105811	0.115438
bin44380300	chr17	44380300	44380399	2.24921	0.0899535	0.0937839	0.46264	0.464162
bin44378800	chr17	44378800	44378899	2.3467	0.637882	0.665045	0.253011	0.261775
bin44139200	chr17	44139200	44139299	2.26887	0.200454	0.208989	0.417228	0.420563
bin44830600	chr17	44830600	44830699	1.89162	-1.91996	-2.00172	0.977342	0.972569
bin46496400	chr17	46496400	46496499	2.22053	-0.0712404	-0.0742739	0.529604	0.528397
bin46634500	chr17	46634500	46634599	3.21241	5.50376	5.73812	4.78673e-09	1.8589e-08
bin44602700	chr17	44602700	44602799	2.29721	0.359707	0.375024	0.353821	0.359533
bin45398200	chr17	45398200	45398299	1.91444	-1.79168	-1.86798	0.969117	0.963408
bin45241000	chr17	45241000	45241099	2.2756	0.238278	0.248424	0.401903	0.405833
bin45293600	chr17	45293600	45293699	2.15966	-0.413384	-0.430986	0.666761	0.660337
bin45278800	chr17	45278800	45278899	2.35987	0.711912	0.742227	0.228975	0.23826
bin46810600	chr17	46810600	46810699	2.16286	-0.395416	-0.412254	0.659923	0.653732
bin45196100	chr17	45196100	45196199	2.42832	1.09667	1.14337	0.126442	0.136392
bin46187700	chr17	46187700	46187799	2.31915	0.483026	0.503594	0.307273	0.314539
bin45354600	chr17	45354600	45354699	2.58988	2.00471	2.09007	0.0183057	0.0224972
bin46229300	chr17	46229300	46229399	1.92739	-1.71889	-1.79209	0.96344	0.957183
bin46160400	chr17	46160400	46160499	2.06152	-0.964974	-1.00606	0.842808	0.832721
bin46157000	chr17	46157000	46157099	2.19952	-0.189355	-0.197418	0.57825	0.575093
bin44990400	chr17	44990400	44990499	2.2621	0.162381	0.169295	0.432782	0.435503
bin45378700	chr17	45378700	45378799	2.57089	1.89801	1.97883	0.0239176	0.0288475
bin46265900	chr17	46265900	46265999	2.13004	-0.579881	-0.604573	0.727269	0.719002
bin45281200	chr17	45281200	45281299	2.32443	0.512735	0.534568	0.296474	0.304068
bin45358400	chr17	45358400	45358499	2.66544	2.42939	2.53284	0.00565713	0.00756209
bin45208100	chr17	45208100	45208199	2.60744	2.10344	2.19301	0.0141534	0.0177136
bin46501300	chr17	46501300	46501399	2.22858	-0.0260187	-0.0271266	0.510821	0.510379
bin44826100	chr17	44826100	44826199	2.10799	-0.703783	-0.733752	0.76845	0.759216
bin45058600	chr17	45058600	45058699	2.25879	0.143788	0.149911	0.440417	0.442834
bin46207600	chr17	46207600	46207699	2.09459	-0.779133	-0.81231	0.791693	0.782049
bin46127400	chr17	46127400	46127499	2.24107	0.0441636	0.0460442	0.481638	0.482387
bin45016100	chr17	45016100	45016199	2.35456	0.68205	0.711093	0.238513	0.247604
bin44788400	chr17	44788400	44788499	2.08857	-0.812963	-0.84758	0.801664	0.79188
bin45571500	chr17	45571500	45571599	2.30027	0.376948	0.392999	0.34716	0.353106
bin44168400	chr17	44168400	44168499	1.97795	-1.43473	-1.49582	0.93265	0.924318
bin46717900	chr17	46717900	46717999	2.07285	-0.901314	-0.939693	0.826313	0.816289
bin46160800	chr17	46160800	46160899	2.1557	-0.435644	-0.454194	0.675155	0.668452
bin45581200	chr17	45581200	45581299	2.39403	0.903925	0.942416	0.17299	0.183017
bin45341300	chr17	45341300	45341399	2.19472	-0.216355	-0.225568	0.589231	0.585644
bin45369100	chr17	45369100	45369199	2.34331	0.61885	0.645202	0.259398	0.268007
bin44864700	chr17	44864700	44864799	2.1637	-0.390666	-0.407301	0.658107	0.651978
bin45227800	chr17	45227800	45227899	2.38499	0.85312	0.889447	0.186881	0.196796
bin45761500	chr17	45761500	45761599	2.02016	-1.19748	-1.24847	0.89407	0.88444
bin45391600	chr17	45391600	45391699	1.73201	-2.81705	-2.93701	0.998343	0.997577
bin46849100	chr17	46849100	46849199	1.93676	-1.66623	-1.73718	0.958823	0.952166
bin44887300	chr17	44887300	44887399	2.25963	0.148532	0.154857	0.438467	0.440961
bin45403700	chr17	45403700	45403799	2.14736	-0.482539	-0.503086	0.692548	0.685288
bin46903000	chr17	46903000	46903099	2.39417	0.904706	0.94323	0.172782	0.182811
bin44233900	chr17	44233900	44233999	2.28409	0.286003	0.298181	0.382782	0.387438
bin45224200	chr17	45224200	45224299	2.17987	-0.29977	-0.312535	0.622683	0.617824
bin46257100	chr17	46257100	46257199	2.52259	1.62654	1.6958	0.0449622	0.0519179
bin44852800	chr17	44852800	44852899	2.03583	-1.10942	-1.15666	0.876294	0.866375
bin45229900	chr17	45229900	45229999	2.47696	1.37004	1.42838	0.0765912	0.085337
bin45363300	chr17	45363300	45363399	2.65087	2.34752	2.44748	0.00719302	0.00944955
bin44958900	chr17	44958900	44958999	2.36107	0.71869	0.749293	0.22684	0.236166
bin45661900	chr17	45661900	45661999	2.39033	0.883118	0.920722	0.178598	0.188586
bin45142900	chr17	45142900	45142999	2.28165	0.272287	0.283881	0.388251	0.392701
bin46185000	chr17	46185000	46185099	1.99776	-1.32336	-1.37971	0.916162	0.907142
bin46407600	chr17	46407600	46407699	2.05368	-1.00908	-1.05205	0.853612	0.843533
bin46115200	chr17	46115200	46115299	2.14905	-0.473001	-0.493142	0.689044	0.681894
bin46157600	chr17	46157600	46157699	2.10109	-0.742608	-0.77423	0.780603	0.771141
bin43936000	chr17	43936000	43936099	2.34313	0.617829	0.644138	0.259743	0.268344
bin45198900	chr17	45198900	45198999	2.60812	2.10725	2.19699	0.0140107	0.0175477
bin46400200	chr17	46400200	46400299	2.23384	0.00355464	0.003706	0.498522	0.498582
bin45371400	chr17	45371400	45371499	2.55107	1.78659	1.86267	0.0312546	0.0370019
bin44600000	chr17	44600000	44600099	2.3348	0.571001	0.595315	0.275816	0.284
bin46188500	chr17	46188500	46188599	2.10945	-0.6956	-0.72522	0.765841	0.75666
bin44849800	chr17	44849800	44849899	2.30559	0.406849	0.424173	0.33572	0.34206
bin44120900	chr17	44120900	44120999	2.24243	0.0518222	0.0540289	0.478456	0.479335
bin44775100	chr17	44775100	44775199	2.10038	-0.746593	-0.778384	0.781829	0.772345
bin43974200	chr17	43974200	43974299	2.36666	0.750079	0.782019	0.217102	0.226603
bin46850100	chr17	46850100	46850199	2.14947	-0.470658	-0.490699	0.68818	0.681057
bin46204000	chr17	46204000	46204099	2.25085	0.0991434	0.103365	0.458837	0.460512
bin46157300	chr17	46157300	46157399	2.12838	-0.589209	-0.614298	0.730491	0.722139
bin46266300	chr17	46266300	46266399	2.08018	-0.860106	-0.896731	0.815069	0.805135
bin46403700	chr17	46403700	46403799	2.08339	-0.842061	-0.877917	0.810006	0.800123
bin44841800	chr17	44841800	44841899	2.24947	0.0913979	0.0952898	0.462042	0.463588
bin45712100	chr17	45712100	45712199	2.45235	1.2317	1.28415	0.099545	0.109031
bin44182200	chr17	44182200	44182299	2.14852	-0.476009	-0.496279	0.690151	0.682966
bin44866000	chr17	44866000	44866099	2.42646	1.08619	1.13244	0.128724	0.138698
bin46553300	chr17	46553300	46553399	2.40322	0.955573	0.996263	0.159561	0.169644
bin46199700	chr17	46199700	46199799	2.21913	-0.0791154	-0.0824843	0.532869	0.53153
bin45124200	chr17	45124200	45124299	2.32159	0.496788	0.517942	0.302249	0.309669
bin44575600	chr17	44575600	44575699	2.19486	-0.215527	-0.224704	0.588895	0.585322
bin43873400	chr17	43873400	43873499	2.19858	-0.194635	-0.202923	0.580402	0.577161
bin44198200	chr17	44198200	44198299	2.1965	-0.206306	-0.215091	0.585152	0.581724
bin44289200	chr17	44289200	44289299	2.3992	0.932991	0.97272	0.165346	0.175412
bin46129500	chr17	46129500	46129599	2.16608	-0.377322	-0.393389	0.652984	0.647033
bin44086300	chr17	44086300	44086399	2.18609	-0.264808	-0.276084	0.608758	0.604421
bin46502400	chr17	46502400	46502499	2.12608	-0.602132	-0.627772	0.734923	0.726457
bin46271800	chr17	46271800	46271899	2.20329	-0.168167	-0.175328	0.569589	0.566774
bin46190000	chr17	46190000	46190099	2.14622	-0.488919	-0.509738	0.694883	0.687551
bin45722000	chr17	45722000	45722099	2.45395	1.24071	1.29355	0.0979111	0.107356
bin46127600	chr17	46127600	46127699	2.18723	-0.258402	-0.269406	0.606191	0.601952
bin45578700	chr17	45578700	45578799	2.36561	0.744184	0.775872	0.218912	0.228383
bin44139400	chr17	44139400	44139499	2.2814	0.270878	0.282412	0.388814	0.393243
bin44605800	chr17	44605800	44605899	2.18832	-0.252322	-0.263067	0.60375	0.599604
bin46711100	chr17	46711100	46711199	1.99101	-1.3613	-1.41926	0.922089	0.91329
bin44981200	chr17	44981200	44981299	2.32366	0.508408	0.530057	0.298036	0.305584
bin46263800	chr17	46263800	46263899	2.09906	-0.753972	-0.786078	0.784089	0.774567
bin45352300	chr17	45352300	45352399	2.3195	0.484993	0.505645	0.306553	0.31384
bin46161800	chr17	46161800	46161899	2.13936	-0.52746	-0.549921	0.708813	0.701063
bin45401100	chr17	45401100	45401199	1.99741	-1.32536	-1.3818	0.916483	0.907474
bin45661000	chr17	45661000	45661099	2.36752	0.754913	0.787058	0.215624	0.225151
bin46173400	chr17	46173400	46173499	2.19542	-0.212368	-0.221411	0.587614	0.58409
bin45049300	chr17	45049300	45049399	2.44448	1.18746	1.23802	0.107854	0.117523
bin46164200	chr17	46164200	46164299	2.29582	0.351907	0.366892	0.35685	0.362454
bin44580200	chr17	44580200	44580299	2.36548	0.743425	0.775082	0.219146	0.228612
bin46223200	chr17	46223200	46223299	2.14667	-0.486405	-0.507116	0.693963	0.68666
bin45026600	chr17	45026600	45026699	2.21926	-0.0784011	-0.0817396	0.532573	0.531246
bin44935600	chr17	44935600	44935699	2.24871	0.0871367	0.0908471	0.463807	0.465281
bin44147200	chr17	44147200	44147299	2.03086	-1.13735	-1.18578	0.882146	0.872305
bin45066400	chr17	45066400	45066499	2.52715	1.65212	1.72247	0.0424922	0.049255
bin46146300	chr17	46146300	46146399	2.23768	0.0251381	0.0262085	0.489545	0.489972
bin44396900	chr17	44396900	44396999	2.52395	1.63417	1.70376	0.0442132	0.0511114
bin46291600	chr17	46291600	46291699	2.42468	1.07621	1.12203	0.130924	0.140918
bin44049600	chr17	44049600	44049699	2.26228	0.163416	0.170375	0.432358	0.435095
bin46224400	chr17	46224400	46224499	2.07936	-0.86474	-0.901562	0.816355	0.806409
bin45333200	chr17	45333200	45333299	2.0943	-0.780769	-0.814016	0.792182	0.782531
bin45509100	chr17	45509100	45509199	2.29132	0.326607	0.340515	0.366734	0.371983
bin45227400	chr17	45227400	45227499	2.26099	0.156138	0.162787	0.435343	0.437962
bin46141200	chr17	46141200	46141299	2.22811	-0.0286714	-0.0298922	0.511924	0.511437
bin45385800	chr17	45385800	45385899	2.38068	0.828884	0.864179	0.193745	0.203585
bin43915600	chr17	43915600	43915699	2.23694	0.0209882	0.0218819	0.491271	0.491628
bin45112500	chr17	45112500	45112599	2.33735	0.585342	0.610267	0.270842	0.279159
bin45520800	chr17	45520800	45520899	1.8858	-1.95264	-2.03578	0.979114	0.974569
bin44584000	chr17	44584000	44584099	2.27317	0.224611	0.234175	0.407424	0.411141
bin46500800	chr17	46500800	46500899	2.27033	0.208628	0.217512	0.413905	0.417369
bin46158800	chr17	46158800	46158899	2.30782	0.419384	0.437242	0.330968	0.337468
bin44865000	chr17	44865000	44865099	2.13103	-0.57431	-0.598766	0.725335	0.717121
bin45074400	chr17	45074400	45074499	2.26791	0.19502	0.203325	0.419441	0.422689
bin44229100	chr17	44229100	44229199	2.35833	0.703249	0.733195	0.23172	0.24095
bin44373100	chr17	44373100	44373199	2.31572	0.463778	0.483527	0.314361	0.321403
bin44267400	chr17	44267400	44267499	2.6552	2.37186	2.47286	0.00670178	0.00884929
bin46261300	chr17	46261300	46261399	2.235	0.0100546	0.0104828	0.495818	0.495989
bin45040100	chr17	45040100	45040199	2.37804	0.814067	0.848732	0.198015	0.207803
bin47015100	chr17	47015100	47015199	2.5509	1.78565	1.86169	0.0313234	0.0370777
bin46128100	chr17	46128100	46128199	2.1887	-0.250169	-0.260822	0.602885	0.598772
bin45334200	chr17	45334200	45334299	2.08455	-0.835531	-0.871109	0.808153	0.798291
bin46150700	chr17	46150700	46150799	2.16389	-0.389631	-0.406222	0.65771	0.651595
bin43996800	chr17	43996800	43996899	2.39306	0.898478	0.936736	0.174447	0.184465
bin46173100	chr17	46173100	46173199	2.19094	-0.23757	-0.247687	0.597812	0.593893
bin44922500	chr17	44922500	44922599	2.07333	-0.898604	-0.936868	0.825587	0.815568
bin45580700	chr17	45580700	45580799	2.27679	0.244968	0.255399	0.399208	0.403241
bin46251300	chr17	46251300	46251399	2.15461	-0.441764	-0.460575	0.677448	0.67067
bin44866600	chr17	44866600	44866699	2.18816	-0.253183	-0.263964	0.604096	0.599937
bin46131800	chr17	46131800	46131899	2.24825	0.084518	0.0881169	0.464892	0.466322
bin45109700	chr17	45109700	45109799	2.95139	4.03666	4.20854	1.28511e-05	2.71093e-05
bin45208500	chr17	45208500	45208599	2.38929	0.877295	0.914651	0.180187	0.190163
bin46828000	chr17	46828000	46828099	2.02036	-1.19637	-1.24731	0.893858	0.884223
bin44914700	chr17	44914700	44914799	2.1604	-0.409248	-0.426675	0.665192	0.658821
bin45379800	chr17	45379800	45379899	2.42242	1.06349	1.10877	0.133764	0.143781
bin45381000	chr17	45381000	45381099	2.28347	0.282477	0.294505	0.384186	0.388789
bin44780500	chr17	44780500	44780599	2.22265	-0.0593707	-0.0618988	0.524678	0.523672
bin45371700	chr17	45371700	45371799	2.92031	3.86196	4.02641	2.83175e-05	5.62404e-05
bin46765000	chr17	46765000	46765099	2.13705	-0.54045	-0.563464	0.71344	0.705557
bin45342100	chr17	45342100	45342199	2.37633	0.804425	0.838679	0.200825	0.210576
bin46201100	chr17	46201100	46201199	1.94791	-1.60353	-1.67181	0.95272	0.945592
bin46814700	chr17	46814700	46814799	2.35321	0.674464	0.703184	0.24097	0.250008
bin46284900	chr17	46284900	46284999	2.38793	0.869661	0.906693	0.182285	0.192243
bin45346300	chr17	45346300	45346399	2.38251	0.839152	0.874884	0.190818	0.200692
bin44866800	chr17	44866800	44866899	2.05249	-1.01574	-1.05899	0.855198	0.845123
bin44215400	chr17	44215400	44215499	2.23583	0.0147277	0.0153548	0.493875	0.494125
bin45403200	chr17	45403200	45403299	1.88757	-1.94271	-2.02543	0.978589	0.973974
bin45156000	chr17	45156000	45156099	2.57292	1.90938	1.99069	0.0232575	0.0281063
bin45441000	chr17	45441000	45441099	2.27054	0.209826	0.218761	0.413418	0.416902
bin45264900	chr17	45264900	45264999	2.37939	0.821659	0.856647	0.19582	0.205635
bin44887200	chr17	44887200	44887299	2.2782	0.252874	0.263642	0.396028	0.400183
bin43927300	chr17	43927300	43927399	2.32275	0.50328	0.52471	0.299892	0.307384
bin46130200	chr17	46130200	46130299	2.24387	0.0599515	0.0625043	0.475081	0.476097
bin45350000	chr17	45350000	45350099	2.42342	1.06914	1.11466	0.132498	0.142504
bin45287300	chr17	45287300	45287399	2.3222	0.500177	0.521475	0.301018	0.308475
bin45584900	chr17	45584900	45584999	2.3608	0.717168	0.747706	0.227319	0.236635
bin45225000	chr17	45225000	45225099	2.23816	0.0278072	0.0289913	0.488436	0.488908
bin44133400	chr17	44133400	44133499	2.41304	1.01078	1.05382	0.145982	0.156061
bin44923400	chr17	44923400	44923499	2.42209	1.06162	1.10682	0.134186	0.144205
bin44216900	chr17	44216900	44216999	2.16212	-0.39959	-0.416605	0.661516	0.655271
bin44955700	chr17	44955700	44955799	2.16609	-0.377247	-0.393311	0.652955	0.647005
bin46140800	chr17	46140800	46140899	2.20283	-0.17077	-0.178041	0.570655	0.567798
bin45686400	chr17	45686400	45686499	2.55083	1.78523	1.86125	0.0313546	0.0371121
bin44074700	chr17	44074700	44074799	2.25278	0.110015	0.1147	0.454342	0.456199
bin44996000	chr17	44996000	44996099	2.26637	0.186403	0.19434	0.422955	0.426064
bin46118400	chr17	46118400	46118499	2.13945	-0.526957	-0.549396	0.708633	0.700888
bin45345800	chr17	45345800	45345899	2.30778	0.419124	0.436971	0.331066	0.337563
bin45342400	chr17	45342400	45342499	2.66676	2.43685	2.54062	0.00553287	0.0074079
bin44873800	chr17	44873800	44873899	2.09376	-0.783791	-0.817166	0.793083	0.783419
bin45000100	chr17	45000100	45000199	2.35023	0.657722	0.685729	0.246442	0.255358
bin46795800	chr17	46795800	46795899	2.08523	-0.831732	-0.867149	0.80707	0.79722
bin46217300	chr17	46217300	46217399	2.08832	-0.814391	-0.849069	0.802079	0.79229
bin45538300	chr17	45538300	45538399	2.31394	0.453764	0.473086	0.318076	0.324999
bin45369000	chr17	45369000	45369099	2.42683	1.08829	1.13463	0.128266	0.138234
bin45313900	chr17	45313900	45313999	2.03787	-1.09794	-1.14469	0.873831	0.863884
bin46502900	chr17	46502900	46502999	2.21899	-0.0799059	-0.0833084	0.533197	0.531844
bin46172100	chr17	46172100	46172199	2.47981	1.38603	1.44505	0.0742216	0.0828685
bin45235500	chr17	45235500	45235599	2.40318	0.955367	0.996048	0.159613	0.169696
bin46206200	chr17	46206200	46206299	2.20971	-0.132087	-0.137712	0.554766	0.552542
bin45719600	chr17	45719600	45719699	2.31577	0.464033	0.483792	0.314267	0.321312
bin44911800	chr17	44911800	44911899	1.9228	-1.7447	-1.81899	0.965544	0.959482
bin44170200	chr17	44170200	44170299	2.27372	0.227694	0.23739	0.406177	0.409942
bin45343200	chr17	45343200	45343299	2.37213	0.780818	0.814067	0.207803	0.217455
bin44896900	chr17	44896900	44896999	2.37398	0.791237	0.824929	0.204706	0.214403
bin46161600	chr17	46161600	46161699	2.24909	0.0892432	0.0930433	0.462935	0.464444
bin45453100	chr17	45453100	45453199	2.02573	-1.16616	-1.21582	0.887973	0.878225
bin46840600	chr17	46840600	46840699	2.43373	1.12708	1.17507	0.119983	0.129855
bin44019500	chr17	44019500	44019599	2.47871	1.37989	1.43864	0.0751258	0.083811
bin44907400	chr17	44907400	44907499	2.17873	-0.306197	-0.319235	0.625226	0.620272
bin44190200	chr17	44190200	44190299	2.25938	0.147118	0.153383	0.439048	0.441519
bin45052300	chr17	45052300	45052399	2.27231	0.219763	0.229121	0.409388	0.413028
bin44328600	chr17	44328600	44328699	2.07482	-0.890228	-0.928135	0.823331	0.813328
bin44901600	chr17	44901600	44901699	2.19024	-0.241494	-0.251777	0.599393	0.595414
bin46828600	chr17	46828600	46828699	2.28071	0.266961	0.278329	0.39038	0.394749
bin46137400	chr17	46137400	46137499	2.1754	-0.324917	-0.338752	0.632602	0.627378
bin43945700	chr17	43945700	43945799	2.44427	1.18632	1.23683	0.108075	0.117749
bin44909100	chr17	44909100	44909199	2.26519	0.179733	0.187387	0.425679	0.428681
bin45300700	chr17	45300700	45300799	2.31559	0.463017	0.482733	0.314643	0.321676
bin44836300	chr17	44836300	44836399	1.97964	-1.42519	-1.48588	0.931344	0.922949
bin44729900	chr17	44729900	44729999	2.09613	-0.770459	-0.803266	0.78909	0.779486
bin44060400	chr17	44060400	44060499	2.03343	-1.12285	-1.17067	0.879134	0.86925
bin44587600	chr17	44587600	44587699	2.52887	1.66179	1.73255	0.0415876	0.0482774
bin45615000	chr17	45615000	45615099	2.38174	0.834838	0.870386	0.192045	0.201905
bin46141600	chr17	46141600	46141699	2.15987	-0.412199	-0.429751	0.666312	0.659903
bin46290800	chr17	46290800	46290899	2.3047	0.401821	0.418931	0.337633	0.343908
bin45478700	chr17	45478700	45478799	2.05178	-1.01975	-1.06318	0.856149	0.846077
bin46274100	chr17	46274100	46274199	2.34058	0.603515	0.629214	0.264605	0.273083
bin46502700	chr17	46502700	46502799	2.28802	0.308101	0.32122	0.374022	0.379003
bin45377300	chr17	45377300	45377399	2.37473	0.795454	0.829326	0.20346	0.213175
bin45752100	chr17	45752100	45752199	2.59993	2.06123	2.149	0.0158173	0.0196407
bin46841100	chr17	46841100	46841199	2.25576	0.12677	0.132168	0.447426	0.449561
bin44601800	chr17	44601800	44601899	2.20584	-0.153838	-0.160389	0.563713	0.561131
bin44931000	chr17	44931000	44931099	2.42874	1.099	1.1458	0.125939	0.135884
bin46159400	chr17	46159400	46159499	2.09921	-0.753132	-0.785202	0.783832	0.774315
bin44399800	chr17	44399800	44399899	2.58871	1.99815	2.08324	0.0186148	0.0228501
bin45237600	chr17	45237600	45237699	2.34332	0.6189	0.645254	0.259381	0.267991
bin46614200	chr17	46614200	46614299	2.39822	0.927471	0.966965	0.166781	0.176841
bin45311900	chr17	45311900	45311999	2.40218	0.949736	0.990178	0.161044	0.171123
bin44280700	chr17	44280700	44280799	2.3519	0.667148	0.695557	0.243353	0.252339
bin45576400	chr17	45576400	45576499	2.38471	0.851557	0.887818	0.187319	0.19723
bin44209400	chr17	44209400	44209499	2.20363	-0.16626	-0.17334	0.568808	0.566024
bin44343900	chr17	44343900	44343999	2.21676	-0.0924308	-0.0963667	0.538385	0.536822
bin44972200	chr17	44972200	44972299	2.30747	0.417378	0.435151	0.331726	0.338201
bin43860300	chr17	43860300	43860399	2.37663	0.806119	0.840445	0.200329	0.210087
bin45430600	chr17	45430600	45430699	1.92147	-1.75214	-1.82675	0.966131	0.960125
bin46274300	chr17	46274300	46274399	2.53265	1.68303	1.7547	0.0396554	0.0461844
bin45373700	chr17	45373700	45373799	2.26296	0.167242	0.174363	0.43079	0.43359
bin43996100	chr17	43996100	43996199	2.25512	0.123182	0.128427	0.448905	0.450981
bin45321000	chr17	45321000	45321099	2.39212	0.893166	0.931199	0.175875	0.185884
bin45203400	chr17	45203400	45203499	2.18136	-0.291431	-0.30384	0.619375	0.614639
bin46107900	chr17	46107900	46107999	1.94837	-1.60095	-1.66912	0.952454	0.945306
bin44874500	chr17	44874500	44874599	2.17716	-0.315006	-0.328419	0.628703	0.623621
bin44207400	chr17	44207400	44207499	2.08131	-0.853748	-0.890102	0.813294	0.803378
bin44741700	chr17	44741700	44741799	2.13465	-0.553937	-0.577525	0.718208	0.710189
bin46265100	chr17	46265100	46265199	2.12633	-0.600748	-0.626329	0.734451	0.725996
bin46813000	chr17	46813000	46813099	2.37467	0.795103	0.82896	0.203563	0.213277
bin45010600	chr17	45010600	45010699	2.52419	1.6355	1.70514	0.0440839	0.0509721
bin46457600	chr17	46457600	46457699	2.07458	-0.891595	-0.92956	0.823701	0.813695
bin45220300	chr17	45220300	45220399	2.22081	-0.0696874	-0.0726549	0.52896	0.527779
bin44276600	chr17	44276600	44276699	2.55792	1.82511	1.90283	0.0285317	0.0339923
bin44966000	chr17	44966000	44966099	2.46161	1.28377	1.33844	0.090377	0.099611
bin46833300	chr17	46833300	46833399	2.39769	0.924487	0.963854	0.16756	0.177616
bin45224600	chr17	45224600	45224699	2.32829	0.534447	0.557204	0.288694	0.296516
bin46128400	chr17	46128400	46128499	2.22836	-0.0272533	-0.0284138	0.511334	0.510871
bin44859900	chr17	44859900	44859999	2.21804	-0.0852604	-0.088891	0.535416	0.533973
bin44585000	chr17	44585000	44585099	2.30882	0.425002	0.443099	0.328847	0.335418
bin45257800	chr17	45257800	45257899	2.41934	1.04618	1.09073	0.137696	0.147739
bin45716700	chr17	45716700	45716799	2.36432	0.736951	0.768331	0.221145	0.230576
bin44957500	chr17	44957500	44957599	2.40386	0.959149	0.999991	0.158657	0.168742
bin46190500	chr17	46190500	46190599	2.11189	-0.681871	-0.710906	0.761429	0.75234
bin44877300	chr17	44877300	44877399	2.22874	-0.0251344	-0.0262046	0.510453	0.510026
bin46129100	chr17	46129100	46129199	2.23408	0.00491841	0.00512785	0.497954	0.498038
bin44036200	chr17	44036200	44036299	2.30934	0.427905	0.446126	0.327753	0.33436
bin43994300	chr17	43994300	43994399	2.17889	-0.305297	-0.318297	0.62487	0.61993
bin44720200	chr17	44720200	44720299	2.00388	-1.28896	-1.34384	0.910501	0.901294
bin45394600	chr17	45394600	45394699	2.12352	-0.616538	-0.642791	0.73982	0.73123
bin44592700	chr17	44592700	44592799	2.26473	0.177187	0.184732	0.42672	0.429681
bin44080500	chr17	44080500	44080599	1.9947	-1.34059	-1.39767	0.918894	0.909973
bin45237500	chr17	45237500	45237599	2.37864	0.817404	0.852211	0.197049	0.206849
bin45341800	chr17	45341800	45341899	2.298	0.364144	0.37965	0.352103	0.357875
bin45382200	chr17	45382200	45382299	2.35209	0.668177	0.69663	0.243017	0.25201
bin46225900	chr17	46225900	46225999	2.03498	-1.11415	-1.1616	0.8773	0.867393
bin43976800	chr17	43976800	43976899	2.17959	-0.301393	-0.314227	0.623326	0.618442
bin44374600	chr17	44374600	44374699	2.38168	0.83452	0.870055	0.192135	0.201994
bin44781800	chr17	44781800	44781899	2.12311	-0.618829	-0.64518	0.740595	0.731986
bin46215700	chr17	46215700	46215799	2.07969	-0.862864	-0.899606	0.815835	0.805894
bin45376600	chr17	45376600	45376699	2.36065	0.716299	0.7468	0.227592	0.236903
bin46133600	chr17	46133600	46133699	2.11228	-0.679686	-0.708628	0.760722	0.751648
bin45126200	chr17	45126200	45126299	2.63827	2.27671	2.37366	0.0088064	0.0114017
bin44217900	chr17	44217900	44217999	2.49294	1.45985	1.52201	0.0640031	0.0721659
bin46246800	chr17	46246800	46246899	2.20011	-0.186038	-0.19396	0.576896	0.573793
bin45160000	chr17	45160000	45160099	2.48092	1.39229	1.45158	0.0733096	0.0819172
bin43925200	chr17	43925200	43925299	2.1787	-0.306358	-0.319403	0.62529	0.620334
bin46971400	chr17	46971400	46971499	2.65453	2.36808	2.46892	0.00677605	0.00894024
bin44941100	chr17	44941100	44941199	2.1172	-0.652068	-0.679834	0.751695	0.742821
bin45373200	chr17	45373200	45373299	2.50436	1.52407	1.58897	0.0560338	0.0637456
bin46545700	chr17	46545700	46545799	2.34985	0.655593	0.683509	0.247143	0.256043
bin44862100	chr17	44862100	44862199	2.20638	-0.150801	-0.157223	0.562465	0.559934
bin44868900	chr17	44868900	44868999	2.4831	1.40453	1.46433	0.0715515	0.0800812
bin44887100	chr17	44887100	44887199	2.26228	0.163415	0.170373	0.432358	0.435096
bin46148000	chr17	46148000	46148099	2.20965	-0.132441	-0.13808	0.554912	0.552682
bin45537600	chr17	45537600	45537699	2.15248	-0.453743	-0.473065	0.681916	0.674993
bin46153100	chr17	46153100	46153199	2.18349	-0.279459	-0.291359	0.614612	0.610054
bin44077800	chr17	44077800	44077899	2.20964	-0.132487	-0.138128	0.55493	0.5527
bin44022800	chr17	44022800	44022899	2.33153	0.552613	0.576144	0.282259	0.290264
bin44275900	chr17	44275900	44275999	2.56925	1.88878	1.96921	0.0244644	0.0294604
bin45439400	chr17	45439400	45439499	1.91199	-1.80547	-1.88235	0.970106	0.9645
bin44575500	chr17	44575500	44575599	2.24381	0.059615	0.0621535	0.47522	0.476231
bin46715500	chr17	46715500	46715599	2.26143	0.158644	0.165399	0.434315	0.436975
bin45232100	chr17	45232100	45232199	2.2614	0.158445	0.165192	0.434396	0.437053
bin45302100	chr17	45302100	45302199	2.48509	1.41574	1.47603	0.0699685	0.0784257
bin45015900	chr17	45015900	45015999	2.5343	1.69234	1.7644	0.038832	0.0452905
bin45573900	chr17	45573900	45573999	2.31736	0.47298	0.493121	0.310964	0.318114
bin44012300	chr17	44012300	44012399	2.15432	-0.443381	-0.462261	0.678053	0.671255
bin46960300	chr17	46960300	46960399	2.8656	3.55442	3.70577	0.000105373	0.000189406
bin45500100	chr17	45500100	45500199	1.99633	-1.33141	-1.3881	0.917447	0.908473
bin44142500	chr17	44142500	44142599	2.04786	-1.04179	-1.08615	0.861295	0.851246
bin46249300	chr17	46249300	46249399	2.10051	-0.745837	-0.777596	0.781596	0.772117
bin45485100	chr17	45485100	45485199	1.95445	-1.56679	-1.6335	0.948818	0.941418
bin46926200	chr17	46926200	46926299	2.5225	1.62597	1.69521	0.0450176	0.0519775
bin46163500	chr17	46163500	46163599	2.19808	-0.197461	-0.20587	0.581554	0.578267
bin44378600	chr17	44378600	44378699	2.19519	-0.213705	-0.222805	0.588156	0.584612
bin46260700	chr17	46260700	46260799	2.21945	-0.0773364	-0.0806295	0.532132	0.530822
bin44991800	chr17	44991800	44991899	2.26618	0.185311	0.193201	0.423401	0.426493
bin46240000	chr17	46240000	46240099	2.11745	-0.650618	-0.678322	0.751216	0.742353
bin44989300	chr17	44989300	44989399	2.44352	1.18206	1.23239	0.108901	0.118591
bin44881400	chr17	44881400	44881499	2.19826	-0.196437	-0.204802	0.581136	0.577866
bin44861100	chr17	44861100	44861199	2.0341	-1.1191	-1.16675	0.878345	0.868451
bin44214200	chr17	44214200	44214299	2.21947	-0.0772196	-0.0805077	0.532083	0.530776
bin45317300	chr17	45317300	45317399	2.26659	0.187626	0.195616	0.422455	0.425585
bin44927600	chr17	44927600	44927699	1.97224	-1.46679	-1.52925	0.936899	0.928783
bin46170100	chr17	46170100	46170199	2.27587	0.239787	0.249997	0.401295	0.405248
bin44174700	chr17	44174700	44174799	2.05748	-0.987698	-1.02976	0.848438	0.83835
bin46740800	chr17	46740800	46740899	2.12758	-0.593688	-0.618968	0.732031	0.723639
bin44278500	chr17	44278500	44278599	2.46099	1.28028	1.33479	0.090972	0.100224
bin44937500	chr17	44937500	44937599	2.06848	-0.925874	-0.965299	0.832802	0.822744
bin45246900	chr17	45246900	45246999	2.36567	0.744517	0.77622	0.21881	0.228282
bin45392700	chr17	45392700	45392799	2.06199	-0.962375	-1.00335	0.842155	0.832069
bin45741600	chr17	45741600	45741699	2.69446	2.59251	2.7029	0.00343688	0.00476398
bin44033000	chr17	44033000	44033099	2.2377	0.0252414	0.0263162	0.489503	0.489931
bin45130800	chr17	45130800	45130899	2.56277	1.85235	1.93123	0.0267276	0.0319879
bin46155800	chr17	46155800	46155899	2.18698	-0.259827	-0.270891	0.606762	0.602501
bin46196500	chr17	46196500	46196599	2.16535	-0.381393	-0.397633	0.65455	0.648544
bin44001900	chr17	44001900	44001999	2.31035	0.433595	0.452059	0.325613	0.332291
bin46763300	chr17	46763300	46763399	1.98757	-1.38063	-1.43942	0.924985	0.916304
bin46284500	chr17	46284500	46284599	2.29327	0.337599	0.351975	0.362429	0.367833
bin45262200	chr17	45262200	45262299	2.56858	1.885	1.96526	0.0246919	0.0297151
bin45394000	chr17	45394000	45394099	2.07637	-0.881532	-0.919069	0.82097	0.810985
bin46276900	chr17	46276900	46276999	2.3658	0.745258	0.776993	0.218581	0.228058
bin45145600	chr17	45145600	45145699	2.40714	0.977625	1.01925	0.154041	0.16413
bin44788200	chr17	44788200	44788299	1.96435	-1.51115	-1.57549	0.942429	0.934624
bin45644000	chr17	45644000	45644099	2.42876	1.0991	1.1459	0.125918	0.135862
bin44217600	chr17	44217600	44217699	2.2827	0.278155	0.29	0.385908	0.390447
bin45211500	chr17	45211500	45211599	2.52147	1.62019	1.68918	0.0455926	0.0525959
bin46136400	chr17	46136400	46136499	2.36327	0.731034	0.762163	0.222981	0.232379
bin44380600	chr17	44380600	44380699	2.21539	-0.100141	-0.104406	0.541576	0.539884
bin45015800	chr17	45015800	45015899	2.31438	0.456261	0.47569	0.317148	0.324101
bin44334900	chr17	44334900	44334999	2.70221	2.63609	2.74834	0.00299493	0.00419341
bin45171200	chr17	45171200	45171299	2.4829	1.40345	1.46321	0.0717046	0.0802412
bin44762700	chr17	44762700	44762799	2.21091	-0.12531	-0.130646	0.551972	0.549861
bin44168700	chr17	44168700	44168799	2.39273	0.896614	0.934793	0.174947	0.184962
bin44770000	chr17	44770000	44770099	2.1612	-0.404718	-0.421952	0.66347	0.657158
bin44741800	chr17	44741800	44741899	2.07395	-0.895114	-0.933229	0.824649	0.814637
bin43901200	chr17	43901200	43901299	2.22949	-0.0209144	-0.0218049	0.508698	0.508343
bin44830900	chr17	44830900	44830999	2.24592	0.0714286	0.0744702	0.470318	0.471528
bin43921200	chr17	43921200	43921299	2.19213	-0.230906	-0.240738	0.595121	0.591306
bin44965400	chr17	44965400	44965499	2.29989	0.374797	0.390757	0.347988	0.353906
bin45443400	chr17	45443400	45443499	1.90428	-1.84878	-1.92751	0.973042	0.967755
bin45681600	chr17	45681600	45681699	2.30761	0.418165	0.435971	0.331429	0.337913
bin45670100	chr17	45670100	45670199	2.30394	0.39753	0.414458	0.339269	0.345488
bin45447800	chr17	45447800	45447899	2.10314	-0.731083	-0.762214	0.777034	0.767636
bin46630600	chr17	46630600	46630699	2.63629	2.26556	2.36203	0.00908757	0.0117392
bin46632900	chr17	46632900	46632999	2.51017	1.55667	1.62296	0.052299	0.059774
bin44823000	chr17	44823000	44823099	2.16277	-0.395918	-0.412777	0.660115	0.653917
bin45588300	chr17	45588300	45588399	2.45586	1.25144	1.30473	0.0959929	0.105387
bin46821600	chr17	46821600	46821699	2.22115	-0.0677664	-0.070652	0.528163	0.527014
bin45583400	chr17	45583400	45583499	2.32028	0.489376	0.510215	0.304951	0.312288
bin45373000	chr17	45373000	45373099	2.46296	1.29135	1.34633	0.0890973	0.0982917
bin45217900	chr17	45217900	45217999	2.19585	-0.21	-0.218942	0.586652	0.583166
bin46543600	chr17	46543600	46543699	2.42203	1.06129	1.10648	0.13426	0.14428
bin45509300	chr17	45509300	45509399	2.09398	-0.782575	-0.815898	0.792721	0.783062
bin46282300	chr17	46282300	46282399	2.22178	-0.06424	-0.0669754	0.526699	0.52561
bin44935200	chr17	44935200	44935299	2.03895	-1.09186	-1.13836	0.872514	0.862553
bin45378800	chr17	45378800	45378899	2.39511	0.910001	0.948751	0.171374	0.181411
bin46164900	chr17	46164900	46164999	2.16114	-0.405085	-0.422334	0.66361	0.657293
bin44888400	chr17	44888400	44888499	2.22811	-0.0286373	-0.0298567	0.511909	0.511423
bin45537100	chr17	45537100	45537199	2.07598	-0.883715	-0.921345	0.821565	0.811575
bin45240100	chr17	45240100	45240199	2.46595	1.30817	1.36387	0.0863044	0.0954086
bin44879300	chr17	44879300	44879399	2.26808	0.196009	0.204355	0.419038	0.422302
bin46272200	chr17	46272200	46272299	2.15227	-0.454902	-0.474273	0.682347	0.67541
bin44835200	chr17	44835200	44835299	2.06769	-0.930296	-0.96991	0.833954	0.823891
bin45312400	chr17	45312400	45312499	2.57919	1.94463	2.02743	0.021309	0.0259098
bin45505400	chr17	45505400	45505499	2.10107	-0.742722	-0.774348	0.780637	0.771175
bin45262000	chr17	45262000	45262099	2.46724	1.31542	1.37143	0.0851201	0.0941845
bin46171000	chr17	46171000	46171099	2.10545	-0.718097	-0.748675	0.772974	0.763651
bin45140200	chr17	45140200	45140299	2.50869	1.54839	1.61433	0.0532281	0.0607636
bin46837300	chr17	46837300	46837399	2.18337	-0.280101	-0.292028	0.614868	0.6103
bin46526400	chr17	46526400	46526499	2.42867	1.09862	1.1454	0.126022	0.135967
bin45156600	chr17	45156600	45156699	2.46688	1.31339	1.36932	0.0854496	0.0945252
bin46712700	chr17	46712700	46712799	2.06634	-0.937892	-0.97783	0.835921	0.82585
bin44258800	chr17	44258800	44258899	2.43715	1.14626	1.19507	0.11603	0.125844
bin46855100	chr17	46855100	46855199	2.37076	0.773126	0.806047	0.210108	0.219724
bin43877400	chr17	43877400	43877499	2.26719	0.190999	0.199132	0.42108	0.424263
bin46740300	chr17	46740300	46740399	2.04583	-1.0532	-1.09805	0.863909	0.853876
bin46260800	chr17	46260800	46260899	2.18101	-0.293391	-0.305884	0.620154	0.615388
bin44038800	chr17	44038800	44038899	2.3396	0.597997	0.62346	0.266491	0.274921
bin44913300	chr17	44913300	44913399	2.07658	-0.880323	-0.917809	0.820641	0.810658
bin46247500	chr17	46247500	46247599	2.23482	0.00903845	0.00942333	0.496241	0.496394
bin45639400	chr17	45639400	45639499	2.55432	1.80485	1.8817	0.0299382	0.0355492
bin46133500	chr17	46133500	46133599	2.24573	0.0703802	0.0733771	0.470753	0.471946
bin46817200	chr17	46817200	46817299	2.18703	-0.259539	-0.270591	0.606647	0.60239
bin44894200	chr17	44894200	44894299	2.1181	-0.646969	-0.674519	0.750009	0.741174
bin46764700	chr17	46764700	46764799	2.1986	-0.194514	-0.202797	0.580353	0.577113
bin43854200	chr17	43854200	43854299	2.21988	-0.0749182	-0.0781084	0.531129	0.52986
bin46221200	chr17	46221200	46221299	2.17852	-0.307386	-0.320475	0.625696	0.620725
bin44209800	chr17	44209800	44209899	2.41327	1.01204	1.05513	0.145682	0.15576
bin45462200	chr17	45462200	45462299	1.79834	-2.44422	-2.5483	0.994587	0.992742
bin44919900	chr17	44919900	44919999	2.26293	0.167048	0.174161	0.430869	0.433666
bin46853700	chr17	46853700	46853799	2.11281	-0.676705	-0.70552	0.759757	0.750703
bin45346900	chr17	45346900	45346999	2.21579	-0.0979193	-0.102089	0.540657	0.539002
bin45346400	chr17	45346400	45346499	2.41792	1.03821	1.08241	0.139534	0.149587
bin46289300	chr17	46289300	46289399	2.13706	-0.540426	-0.563438	0.713432	0.705548
bin45457300	chr17	45457300	45457399	2.05936	-0.97713	-1.01874	0.845836	0.835748
bin46150300	chr17	46150300	46150399	2.17485	-0.328012	-0.34198	0.633817	0.628549
bin45128300	chr17	45128300	45128399	2.39241	0.894787	0.932888	0.175439	0.185451
bin45216500	chr17	45216500	45216599	2.41992	1.04942	1.09411	0.136953	0.146991
bin46235600	chr17	46235600	46235699	2.2358	0.0145768	0.0151975	0.493937	0.494185
bin44796900	chr17	44796900	44796999	2.06275	-0.95809	-0.998887	0.841075	0.830991
bin44602500	chr17	44602500	44602599	2.24145	0.046312	0.0482841	0.480745	0.481531
bin45664400	chr17	45664400	45664499	2.37952	0.822362	0.85738	0.195618	0.205435
bin44116100	chr17	44116100	44116199	2.31196	0.442654	0.461503	0.322219	0.329008
bin46809100	chr17	46809100	46809199	2.19923	-0.191006	-0.19914	0.578923	0.57574
bin46188200	chr17	46188200	46188299	2.12875	-0.587095	-0.612094	0.729762	0.72143
bin46203300	chr17	46203300	46203399	2.21441	-0.105663	-0.110162	0.54386	0.542075
bin44167800	chr17	44167800	44167899	2.19049	-0.240095	-0.250319	0.59883	0.594872
bin45286400	chr17	45286400	45286499	2.37892	0.818988	0.853862	0.196591	0.206397
bin44940600	chr17	44940600	44940699	2.2579	0.138788	0.144698	0.442475	0.444809
bin45291100	chr17	45291100	45291199	2.34567	0.632092	0.659007	0.254946	0.263663
bin45293900	chr17	45293900	45293999	2.36158	0.721528	0.752252	0.22595	0.235292
bin46474100	chr17	46474100	46474199	2.06888	-0.923652	-0.962983	0.832222	0.822166
bin46676400	chr17	46676400	46676499	2.38144	0.833127	0.868604	0.192532	0.202386
bin45383500	chr17	45383500	45383599	2.40454	0.96299	1.004	0.15769	0.167776
bin46534400	chr17	46534400	46534499	2.3978	0.925117	0.96451	0.167395	0.177453
bin46159000	chr17	46159000	46159099	2.2691	0.201722	0.210312	0.416712	0.420067
bin45332400	chr17	45332400	45332499	1.98492	-1.39552	-1.45494	0.927157	0.91857
bin46152800	chr17	46152800	46152899	2.15744	-0.425868	-0.444002	0.671479	0.664898
bin44893800	chr17	44893800	44893899	2.08992	-0.80536	-0.839654	0.799449	0.789694
bin45159800	chr17	45159800	45159899	2.41182	1.00392	1.04667	0.147625	0.157708
bin45043400	chr17	45043400	45043499	2.24182	0.0483805	0.0504406	0.479886	0.480706
bin44394300	chr17	44394300	44394399	2.76648	2.99731	3.12495	0.000889189	0.00136185
bin45494600	chr17	45494600	45494699	1.93825	-1.65784	-1.72844	0.958045	0.951326
bin44595200	chr17	44595200	44595299	2.26946	0.20373	0.212405	0.415896	0.419282
bin44195200	chr17	44195200	44195299	2.6033	2.08018	2.16875	0.0150507	0.0187547
bin46495600	chr17	46495600	46495699	2.26382	0.172064	0.179391	0.428816	0.431694
bin46819500	chr17	46819500	46819599	2.2721	0.218569	0.227876	0.409871	0.413493
bin44863100	chr17	44863100	44863199	2.15374	-0.446642	-0.465661	0.679271	0.672433
bin44117400	chr17	44117400	44117499	2.24528	0.0678744	0.0707646	0.471793	0.472943
bin44604400	chr17	44604400	44604499	2.26524	0.180013	0.187678	0.425564	0.428571
bin46241400	chr17	46241400	46241499	2.10071	-0.744745	-0.776457	0.78126	0.771787
bin44839600	chr17	44839600	44839699	2.14523	-0.494488	-0.515544	0.696914	0.689519
bin43960400	chr17	43960400	43960499	2.23591	0.0151975	0.0158446	0.493679	0.493937
bin46159100	chr17	46159100	46159199	2.16554	-0.380353	-0.396549	0.65415	0.648158
bin44925000	chr17	44925000	44925099	2.18088	-0.294109	-0.306633	0.620439	0.615663
bin46218900	chr17	46218900	46218999	2.23396	0.00423402	0.00441432	0.498239	0.498311
bin45441300	chr17	45441300	45441399	1.98641	-1.38714	-1.44621	0.92594	0.9173
bin43904300	chr17	43904300	43904399	2.18338	-0.280083	-0.29201	0.61486	0.610293
bin45341700	chr17	45341700	45341799	2.4143	1.01783	1.06117	0.144306	0.154379
bin44782200	chr17	44782200	44782299	2.16906	-0.360581	-0.375935	0.646518	0.640794
bin46139000	chr17	46139000	46139099	2.23563	0.0135854	0.0141639	0.49435	0.49458
bin44051900	chr17	44051900	44051999	2.16657	-0.374556	-0.390505	0.651919	0.646005
bin44848100	chr17	44848100	44848199	2.08185	-0.850702	-0.886927	0.812441	0.802533
bin44758100	chr17	44758100	44758199	1.98328	-1.40478	-1.46459	0.928484	0.919956
bin44931200	chr17	44931200	44931299	2.32953	0.541378	0.564431	0.28623	0.294123
bin45242000	chr17	45242000	45242099	2.30865	0.424029	0.442085	0.329214	0.335772
bin45292900	chr17	45292900	45292999	2.28696	0.302141	0.315007	0.376378	0.381272
bin44579100	chr17	44579100	44579199	2.16064	-0.407858	-0.425225	0.664664	0.658311
bin46268500	chr17	46268500	46268599	2.1418	-0.513761	-0.535638	0.703895	0.69629
bin46267400	chr17	46267400	46267499	2.09497	-0.777003	-0.81009	0.791056	0.781422
bin43934200	chr17	43934200	43934299	2.10281	-0.73293	-0.764139	0.777608	0.768199
bin43964200	chr17	43964200	43964299	2.29459	0.344978	0.359668	0.359548	0.365055
bin44018500	chr17	44018500	44018599	2.40026	0.938941	0.978923	0.163809	0.17388
bin46862900	chr17	46862900	46862999	2.54893	1.77457	1.85013	0.0321471	0.0379844
bin45368100	chr17	45368100	45368199	2.50442	1.52438	1.58929	0.0559972	0.0637067
bin44328200	chr17	44328200	44328299	2.52097	1.61738	1.68625	0.0458735	0.0528979
bin44935100	chr17	44935100	44935199	2.10225	-0.736079	-0.767422	0.778585	0.769159
bin46252700	chr17	46252700	46252799	2.40825	0.983846	1.02574	0.152507	0.162596
bin44275600	chr17	44275600	44275699	2.44989	1.21786	1.26972	0.102092	0.111638
bin46157700	chr17	46157700	46157799	2.29851	0.367023	0.382652	0.350989	0.356801
bin44577700	chr17	44577700	44577799	2.35969	0.710925	0.741198	0.229287	0.238565
bin45119800	chr17	45119800	45119899	2.42924	1.10182	1.14874	0.125332	0.13527
bin44600200	chr17	44600200	44600299	2.33238	0.557406	0.581141	0.280573	0.288625
bin43974700	chr17	43974700	43974799	2.09423	-0.781163	-0.814427	0.7923	0.782647
bin46275100	chr17	46275100	46275199	2.28172	0.272683	0.284294	0.388093	0.392549
bin45212500	chr17	45212500	45212599	2.44899	1.21284	1.26448	0.103028	0.112596
bin44603200	chr17	44603200	44603299	2.30641	0.411428	0.428947	0.333981	0.34038
bin46163200	chr17	46163200	46163299	2.19033	-0.240998	-0.25126	0.599193	0.595222
bin45176700	chr17	45176700	45176799	2.45042	1.22089	1.27288	0.10153	0.111063
bin45731800	chr17	45731800	45731899	2.29735	0.360525	0.375877	0.353504	0.359227
bin45233400	chr17	45233400	45233499	2.39198	0.892381	0.93038	0.176087	0.186094
bin44203700	chr17	44203700	44203799	2.18983	-0.243792	-0.254173	0.600319	0.596304
bin44961000	chr17	44961000	44961099	2.33404	0.566751	0.590884	0.277299	0.285442
bin44851300	chr17	44851300	44851399	1.92128	-1.75323	-1.82788	0.966216	0.960218
bin45157500	chr17	45157500	45157599	2.28507	0.291491	0.303903	0.380601	0.385338
bin45252800	chr17	45252800	45252899	2.53166	1.67746	1.74889	0.0401549	0.0467261
bin46138500	chr17	46138500	46138599	2.26227	0.163328	0.170283	0.432394	0.43513
bin46969500	chr17	46969500	46969599	2.2506	0.0977548	0.101917	0.459411	0.461063
bin45403800	chr17	45403800	45403899	1.87226	-2.02879	-2.11518	0.982792	0.97876
bin45380300	chr17	45380300	45380399	2.32246	0.501667	0.523029	0.300477	0.307951
bin45169500	chr17	45169500	45169599	2.62204	2.18549	2.27855	0.011347	0.0144266
bin45295200	chr17	45295200	45295299	2.29016	0.32012	0.333751	0.369284	0.374439
bin46940200	chr17	46940200	46940299	2.6732	2.473	2.57831	0.00496425	0.00669912
bin46154700	chr17	46154700	46154799	2.22545	-0.0436053	-0.0454621	0.51813	0.51739
bin44037600	chr17	44037600	44037699	2.34824	0.646525	0.674055	0.250138	0.25897
bin43859400	chr17	43859400	43859499	2.21661	-0.0932906	-0.097263	0.538741	0.537164
bin44362300	chr17	44362300	44362399	2.72073	2.74019	2.85688	0.00213916	0.00307015
bin44911000	chr17	44911000	44911099	2.4224	1.06336	1.10864	0.133792	0.143809
bin44864300	chr17	44864300	44864399	2.13381	-0.5587	-0.58249	0.719882	0.711817
bin45489300	chr17	45489300	45489399	2.08592	-0.827833	-0.863083	0.805954	0.796117
bin45036800	chr17	45036800	45036899	2.2173	-0.0894209	-0.0932286	0.537139	0.535626
bin45447600	chr17	45447600	45447699	2.04181	-1.07577	-1.12158	0.868979	0.858985
bin45367100	chr17	45367100	45367199	2.32098	0.493314	0.51432	0.303514	0.310895
bin46245600	chr17	46245600	46245699	2.18938	-0.24635	-0.25684	0.601349	0.597294
bin46277700	chr17	46277700	46277799	2.23711	0.0219299	0.0228638	0.490879	0.491252
bin45235200	chr17	45235200	45235299	2.32919	0.539459	0.562431	0.286911	0.294785
bin44344700	chr17	44344700	44344799	2.26349	0.170178	0.177424	0.429588	0.432435
bin44601200	chr17	44601200	44601299	2.33106	0.54996	0.573378	0.283194	0.291173
bin45518700	chr17	45518700	45518799	1.92239	-1.74697	-1.82136	0.965724	0.959679
bin46132800	chr17	46132800	46132899	2.26856	0.198679	0.207139	0.417951	0.421257
bin44861900	chr17	44861900	44861999	2.17456	-0.329662	-0.3437	0.634464	0.629172
bin46860100	chr17	46860100	46860199	2.66554	2.42998	2.53345	0.00564724	0.00754983
bin45331600	chr17	45331600	45331699	1.97592	-1.4461	-1.50768	0.934182	0.925925
bin45274800	chr17	45274800	45274899	2.40774	0.981001	1.02277	0.153207	0.163296
bin46167600	chr17	46167600	46167699	2.15719	-0.427267	-0.445461	0.672007	0.665408
bin46222600	chr17	46222600	46222699	2.22111	-0.0679955	-0.0708908	0.528258	0.527105
bin44882900	chr17	44882900	44882999	2.20083	-0.18199	-0.18974	0.575244	0.572205
bin46201300	chr17	46201300	46201399	2.26589	0.183718	0.191541	0.424051	0.427117
bin46269800	chr17	46269800	46269899	2.11964	-0.638299	-0.665479	0.747128	0.738361
bin46163800	chr17	46163800	46163899	2.12209	-0.624549	-0.651143	0.742523	0.733866
bin45202700	chr17	45202700	45202799	2.29577	0.35164	0.366613	0.356954	0.362554
bin46126500	chr17	46126500	46126599	2.30203	0.386825	0.403297	0.343365	0.349443
bin44037100	chr17	44037100	44037199	2.32262	0.502525	0.523923	0.300166	0.307649
bin44054000	chr17	44054000	44054099	1.99736	-1.3256	-1.38205	0.916522	0.907515
bin44592500	chr17	44592500	44592599	2.30989	0.430994	0.449346	0.326591	0.333237
bin45274600	chr17	45274600	45274699	2.24097	0.0436018	0.0454585	0.481871	0.482611
bin45315700	chr17	45315700	45315799	2.45573	1.2507	1.30395	0.0961245	0.105522
bin45149500	chr17	45149500	45149599	2.39993	0.937057	0.976959	0.164295	0.174365
bin46129400	chr17	46129400	46129499	2.32789	0.532182	0.554844	0.289501	0.2973
bin46212200	chr17	46212200	46212299	2.03214	-1.13015	-1.17827	0.880656	0.870793
bin45357400	chr17	45357400	45357499	2.07873	-0.868278	-0.905251	0.817334	0.807379
bin45384800	chr17	45384800	45384899	2.41535	1.02374	1.06734	0.14291	0.152979
bin46128200	chr17	46128200	46128299	2.31594	0.46499	0.484791	0.313912	0.320969
bin45125500	chr17	45125500	45125599	2.48254	1.40138	1.46105	0.0720002	0.08055
bin45384500	chr17	45384500	45384599	2.57096	1.89836	1.97919	0.0238971	0.0288245
bin45357500	chr17	45357500	45357599	2.39266	0.896191	0.934353	0.175061	0.185075
bin45235900	chr17	45235900	45235999	2.32345	0.507199	0.528797	0.298473	0.306007
bin46816900	chr17	46816900	46816999	2.39426	0.905198	0.943743	0.172651	0.18268
bin44886200	chr17	44886200	44886299	2.13881	-0.530574	-0.553167	0.709925	0.702143
bin46776800	chr17	46776800	46776899	2.26782	0.194563	0.202848	0.419627	0.422868
bin45510900	chr17	45510900	45510999	2.00332	-1.29211	-1.34713	0.911031	0.901841
bin43918500	chr17	43918500	43918599	2.52809	1.65739	1.72797	0.0419969	0.04872
bin44014000	chr17	44014000	44014099	2.45543	1.24902	1.3022	0.0964239	0.10583
bin44038100	chr17	44038100	44038199	2.15598	-0.43407	-0.452553	0.674565	0.667881
bin46928500	chr17	46928500	46928599	2.47786	1.37512	1.43367	0.0758329	0.0845475
bin45585300	chr17	45585300	45585399	2.41258	1.0082	1.05113	0.146599	0.156679
bin44844200	chr17	44844200	44844299	2.17066	-0.351561	-0.366531	0.643015	0.637416
bin45235300	chr17	45235300	45235399	2.37322	0.786979	0.82049	0.205968	0.215647
bin44966200	chr17	44966200	44966299	2.39311	0.89874	0.937011	0.174377	0.184395
bin44215500	chr17	44215500	44215599	2.14625	-0.488773	-0.509586	0.694829	0.687499
bin44840100	chr17	44840100	44840199	1.95462	-1.56586	-1.63254	0.948717	0.941309
bin45373800	chr17	45373800	45373899	2.4873	1.42816	1.48897	0.0682478	0.0766236
bin46117400	chr17	46117400	46117499	1.98506	-1.39474	-1.45413	0.927045	0.918452
bin46287500	chr17	46287500	46287599	2.33535	0.574127	0.598574	0.274728	0.282941
bin43882300	chr17	43882300	43882399	2.16373	-0.390519	-0.407148	0.65805	0.651924
bin45391800	chr17	45391800	45391899	2.11963	-0.638354	-0.665537	0.747146	0.738378
bin44281000	chr17	44281000	44281099	2.18121	-0.292258	-0.304703	0.619704	0.614955
bin46263500	chr17	46263500	46263599	2.35023	0.657755	0.685763	0.246431	0.255348
bin45697100	chr17	45697100	45697199	2.56392	1.85879	1.93794	0.0263153	0.0315285
bin44221500	chr17	44221500	44221599	2.4052	0.966682	1.00785	0.156764	0.166851
bin46490000	chr17	46490000	46490099	2.25969	0.148855	0.155194	0.438334	0.440834
bin44757900	chr17	44757900	44757999	2.24534	0.0682016	0.0711058	0.471657	0.472813
bin46494700	chr17	46494700	46494799	2.27767	0.249886	0.260527	0.397229	0.401338
bin43956200	chr17	43956200	43956299	2.07643	-0.881212	-0.918736	0.820883	0.810898
bin46757300	chr17	46757300	46757399	2.23456	0.00760444	0.00792825	0.496837	0.496966
bin44926200	chr17	44926200	44926299	2.2114	-0.12259	-0.12781	0.55085	0.548784
bin45478800	chr17	45478800	45478899	1.85073	-2.14978	-2.24133	0.987498	0.984214
bin45143400	chr17	45143400	45143499	2.48937	1.43977	1.50107	0.0666684	0.0749669
bin44587100	chr17	44587100	44587199	2.18834	-0.252205	-0.262945	0.603703	0.599559
bin44914300	chr17	44914300	44914399	2.20053	-0.183685	-0.191506	0.575935	0.57287
bin46186800	chr17	46186800	46186899	2.27762	0.249615	0.260244	0.397338	0.401443
bin43973000	chr17	43973000	43973099	2.14046	-0.521308	-0.543507	0.706609	0.698924
bin46854500	chr17	46854500	46854599	2.35681	0.694713	0.724295	0.234442	0.243618
bin46131300	chr17	46131300	46131399	2.26281	0.166393	0.173478	0.431138	0.433924
bin46392400	chr17	46392400	46392499	1.90629	-1.8375	-1.91575	0.972301	0.966932
bin45646800	chr17	45646800	45646899	2.44605	1.19632	1.24726	0.106151	0.115786
bin44580600	chr17	44580600	44580699	2.28642	0.299107	0.311843	0.37758	0.382429
bin46164300	chr17	46164300	46164399	2.09551	-0.773951	-0.806908	0.79014	0.78052
bin45508000	chr17	45508000	45508099	1.97958	-1.42552	-1.48623	0.93139	0.922997
bin44861600	chr17	44861600	44861699	2.36381	0.734048	0.765305	0.222045	0.23146
bin45211300	chr17	45211300	45211399	2.14261	-0.509212	-0.530896	0.702254	0.694698
bin46236100	chr17	46236100	46236199	2.2607	0.154531	0.161111	0.436003	0.438596
bin44932000	chr17	44932000	44932099	2.05846	-0.982206	-1.02403	0.847089	0.837001
bin46119900	chr17	46119900	46119999	2.18342	-0.279834	-0.29175	0.614761	0.610198
bin46942800	chr17	46942800	46942899	2.28749	0.305107	0.318099	0.375205	0.380142
bin45346100	chr17	45346100	45346199	2.24256	0.0525394	0.0547766	0.478158	0.479049
bin44975100	chr17	44975100	44975199	2.4427	1.17746	1.2276	0.109799	0.119506
bin45031900	chr17	45031900	45031999	2.33591	0.577273	0.601854	0.273636	0.281878
bin46916600	chr17	46916600	46916699	2.41841	1.04096	1.08529	0.138898	0.148947
bin44945700	chr17	44945700	44945799	2.33971	0.598629	0.62412	0.266274	0.27471
bin44860800	chr17	44860800	44860899	2.18318	-0.281185	-0.293159	0.6153	0.610716
bin46211200	chr17	46211200	46211299	1.95072	-1.58778	-1.65539	0.951077	0.943832
bin44747700	chr17	44747700	44747799	2.05265	-1.01484	-1.05805	0.854984	0.844909
bin46870200	chr17	46870200	46870299	2.53725	1.70889	1.78166	0.0374024	0.0437355
bin44730700	chr17	44730700	44730799	2.28873	0.31206	0.325348	0.372459	0.377497
bin45158600	chr17	45158600	45158699	2.28228	0.275793	0.287536	0.386851	0.391354
bin44203800	chr17	44203800	44203899	2.36044	0.715137	0.745589	0.227958	0.237262
bin44380100	chr17	44380100	44380199	2.24491	0.0657788	0.0685798	0.472662	0.473777
bin45155000	chr17	45155000	45155099	2.45733	1.2597	1.31334	0.0945344	0.103889
bin46776000	chr17	46776000	46776099	1.9891	-1.37205	-1.43048	0.92371	0.914976
bin44233500	chr17	44233500	44233599	2.39997	0.937324	0.977237	0.164226	0.174296
bin44888700	chr17	44888700	44888799	2.16563	-0.379827	-0.396	0.653948	0.647963
bin44878700	chr17	44878700	44878799	2.19022	-0.241647	-0.251937	0.599455	0.595473
bin44580100	chr17	44580100	44580199	2.34151	0.608706	0.634626	0.262836	0.27136
bin45425700	chr17	45425700	45425799	2.08846	-0.81356	-0.848203	0.801837	0.792051
bin44862700	chr17	44862700	44862799	2.11166	-0.683163	-0.712254	0.761846	0.752748
bin46144500	chr17	46144500	46144599	2.16518	-0.382384	-0.398667	0.654931	0.648912
bin46914700	chr17	46914700	46914799	2.29405	0.341963	0.356525	0.360724	0.366189
bin44997900	chr17	44997900	44997999	2.37498	0.796836	0.830767	0.203053	0.212773
bin45289800	chr17	45289800	45289899	2.31233	0.444716	0.463653	0.321448	0.328263
bin45741500	chr17	45741500	45741599	2.29987	0.374695	0.39065	0.348028	0.353944
bin44805300	chr17	44805300	44805399	1.95209	-1.58006	-1.64734	0.950256	0.942953
bin44362700	chr17	44362700	44362799	2.30228	0.388254	0.404787	0.342817	0.348914
bin46185900	chr17	46185900	46185999	2.12653	-0.599621	-0.625154	0.734065	0.72562
bin44340800	chr17	44340800	44340899	2.50577	1.53195	1.59718	0.0551129	0.0627679
bin45151900	chr17	45151900	45151999	2.38936	0.877649	0.915021	0.18009	0.190067
bin44279200	chr17	44279200	44279299	2.37692	0.807742	0.842137	0.199856	0.209619
bin45763200	chr17	45763200	45763299	2.26383	0.172127	0.179457	0.428789	0.431669
bin43885400	chr17	43885400	43885499	2.21026	-0.128959	-0.134451	0.553477	0.551305
bin44170400	chr17	44170400	44170499	2.03697	-1.103	-1.14997	0.874921	0.864986
bin46789100	chr17	46789100	46789199	2.20476	-0.1599	-0.166709	0.5662	0.56352
bin46272500	chr17	46272500	46272599	2.18164	-0.289835	-0.302177	0.618741	0.614029
bin46267500	chr17	46267500	46267599	2.03975	-1.08737	-1.13368	0.871535	0.861564
bin44860000	chr17	44860000	44860099	2.15617	-0.432984	-0.451421	0.674157	0.667487
bin45056200	chr17	45056200	45056299	2.50752	1.54179	1.60744	0.0539789	0.0615625
bin44040500	chr17	44040500	44040599	2.43177	1.11605	1.16357	0.122299	0.132201
bin45198500	chr17	45198500	45198599	2.561	1.84238	1.92083	0.0273764	0.0327098
bin45020100	chr17	45020100	45020199	2.19881	-0.193356	-0.20159	0.579881	0.57666
bin44907000	chr17	44907000	44907099	2.08688	-0.822464	-0.857486	0.804412	0.794594
bin46503600	chr17	46503600	46503699	2.11548	-0.661705	-0.689882	0.754866	0.74592
bin45347100	chr17	45347100	45347199	2.33954	0.597631	0.623079	0.266616	0.275043
bin46200800	chr17	46200800	46200899	2.20251	-0.172532	-0.179879	0.571376	0.56849
bin43986100	chr17	43986100	43986199	2.18396	-0.276817	-0.288604	0.613558	0.60904
bin45481900	chr17	45481900	45481999	1.92373	-1.73945	-1.81351	0.965124	0.959022
bin45439800	chr17	45439800	45439899	1.73916	-2.77687	-2.89511	0.998105	0.997256
bin46501400	chr17	46501400	46501499	2.14456	-0.498234	-0.51945	0.698276	0.69084
bin44023500	chr17	44023500	44023599	2.17261	-0.340596	-0.355099	0.638742	0.633296
bin44248300	chr17	44248300	44248399	2.39736	0.922649	0.961937	0.168041	0.178095
bin44919700	chr17	44919700	44919799	2.21936	-0.0778387	-0.0811532	0.53234	0.531022
bin44975300	chr17	44975300	44975399	2.3609	0.717728	0.74829	0.227143	0.236463
bin44728500	chr17	44728500	44728599	1.84209	-2.19836	-2.29197	0.989046	0.986038
bin46490100	chr17	46490100	46490199	2.21321	-0.112377	-0.117162	0.546634	0.544738
bin46138600	chr17	46138600	46138699	2.15465	-0.441572	-0.460375	0.677376	0.6706
bin45770700	chr17	45770700	45770799	2.66736	2.4402	2.54411	0.00547785	0.00733956
bin43971900	chr17	43971900	43971999	2.31381	0.453028	0.472319	0.318349	0.325264
bin45720200	chr17	45720200	45720299	2.37485	0.796092	0.829991	0.203272	0.212989
bin44581300	chr17	44581300	44581399	2.13153	-0.571511	-0.595847	0.724361	0.716173
bin45419000	chr17	45419000	45419099	1.85859	-2.10559	-2.19525	0.985927	0.98238
bin44253400	chr17	44253400	44253499	2.12054	-0.633259	-0.660224	0.745445	0.736718
bin43993500	chr17	43993500	43993599	2.28463	0.289011	0.301317	0.381586	0.386287
bin45235000	chr17	45235000	45235099	2.41354	1.0136	1.05676	0.145311	0.155387
bin43902000	chr17	43902000	43902099	2.36164	0.721869	0.752608	0.225843	0.235187
bin46466800	chr17	46466800	46466899	2.15048	-0.464988	-0.484788	0.686087	0.67903
bin45522900	chr17	45522900	45522999	2.09762	-0.762113	-0.794565	0.786567	0.777004
bin46244700	chr17	46244700	46244799	2.31346	0.451073	0.47028	0.319077	0.325969
bin44937400	chr17	44937400	44937499	2.40143	0.945495	0.985756	0.162126	0.172203
bin46177500	chr17	46177500	46177599	2.25504	0.12272	0.127946	0.449096	0.451164
bin45242300	chr17	45242300	45242399	2.37227	0.781623	0.814906	0.207563	0.217218
bin46121600	chr17	46121600	46121699	2.03933	-1.08973	-1.13614	0.87205	0.862085
bin44260800	chr17	44260800	44260899	2.38326	0.843379	0.879292	0.189621	0.199508
bin44588700	chr17	44588700	44588799	2.16296	-0.394825	-0.411637	0.659697	0.653514
bin46500900	chr17	46500900	46500999	2.23785	0.0261002	0.0272116	0.489145	0.489589
bin45259200	chr17	45259200	45259299	2.27154	0.215435	0.224608	0.411142	0.414714
bin46107600	chr17	46107600	46107699	2.00541	-1.28037	-1.33489	0.909043	0.899792
bin46169600	chr17	46169600	46169699	2.20549	-0.155786	-0.162419	0.564512	0.561899
bin45428300	chr17	45428300	45428399	1.78441	-2.52252	-2.62993	0.99573	0.994174
bin46821800	chr17	46821800	46821899	2.271	0.212405	0.221449	0.412371	0.415896
bin45128400	chr17	45128400	45128499	2.39954	0.934904	0.974714	0.164851	0.174919
bin44184200	chr17	44184200	44184299	2.27087	0.211654	0.220667	0.412676	0.416188
bin44398200	chr17	44398200	44398299	2.66429	2.42294	2.52612	0.00576654	0.00769764
bin46167700	chr17	46167700	46167799	2.18456	-0.273444	-0.285088	0.612212	0.607744
bin44751700	chr17	44751700	44751799	2.20065	-0.182985	-0.190777	0.57565	0.572595
bin44909700	chr17	44909700	44909799	2.27381	0.228216	0.237933	0.405966	0.409739
bin46245400	chr17	46245400	46245499	2.13889	-0.530148	-0.552723	0.709773	0.701995
bin43860600	chr17	43860600	43860699	2.20769	-0.14344	-0.149548	0.55944	0.557029
bin44731100	chr17	44731100	44731199	2.14672	-0.486143	-0.506844	0.693868	0.686567
bin43950700	chr17	43950700	43950799	2.56163	1.84593	1.92453	0.0271442	0.0324515
bin46126900	chr17	46126900	46126999	2.22527	-0.044624	-0.0465242	0.518554	0.517797
bin45034400	chr17	45034400	45034499	2.26905	0.201446	0.210024	0.416824	0.420175
bin46974800	chr17	46974800	46974899	2.32322	0.505921	0.527464	0.298936	0.306456
bin46183300	chr17	46183300	46183399	2.10989	-0.69313	-0.722645	0.765051	0.755886
bin45579600	chr17	45579600	45579699	2.39518	0.910403	0.949169	0.171267	0.181305
bin46217400	chr17	46217400	46217499	2.06681	-0.935243	-0.975067	0.835237	0.825168
bin44913100	chr17	44913100	44913199	2.32883	0.53743	0.560314	0.287633	0.295485
bin45212400	chr17	45212400	45212499	2.37386	0.79053	0.824192	0.204915	0.214609
bin46550800	chr17	46550800	46550899	2.18031	-0.297336	-0.309997	0.621719	0.616895
bin44342100	chr17	44342100	44342199	2.472	1.34218	1.39934	0.080856	0.0897681
bin46825000	chr17	46825000	46825099	2.17481	-0.328253	-0.342231	0.633911	0.62864
bin45576500	chr17	45576500	45576599	2.31483	0.45879	0.478327	0.316209	0.323192
bin45579200	chr17	45579200	45579299	2.36044	0.715121	0.745572	0.227963	0.237267
bin43921400	chr17	43921400	43921499	2.13404	-0.557373	-0.581107	0.719416	0.711364
bin45289100	chr17	45289100	45289199	2.42794	1.09451	1.14111	0.126911	0.136866
bin45216600	chr17	45216600	45216699	2.53672	1.70592	1.77856	0.0376558	0.0440114
bin45265200	chr17	45265200	45265299	2.21347	-0.110961	-0.115686	0.546049	0.544176
bin44596400	chr17	44596400	44596499	2.26269	0.165718	0.172774	0.431414	0.43419
bin44779200	chr17	44779200	44779299	2.25704	0.13397	0.139675	0.444458	0.446713
bin46534200	chr17	46534200	46534299	2.8112	3.24866	3.387	0.000353313	0.000579747
bin44919400	chr17	44919400	44919499	2.0671	-0.933645	-0.973402	0.834823	0.824757
bin46117600	chr17	46117600	46117699	1.96921	-1.48386	-1.54705	0.939074	0.931077
bin44767600	chr17	44767600	44767699	2.18446	-0.273982	-0.285648	0.612426	0.607951
bin46152100	chr17	46152100	46152199	2.24859	0.0864797	0.0901622	0.464079	0.465543
bin45752000	chr17	45752000	45752099	2.18144	-0.290954	-0.303343	0.619186	0.614457
bin45137900	chr17	45137900	45137999	2.41458	1.01941	1.06282	0.143932	0.154004
bin44255000	chr17	44255000	44255099	2.31835	0.478546	0.498923	0.308917	0.316131
bin44263200	chr17	44263200	44263299	2.06735	-0.932257	-0.971954	0.834463	0.824398
bin45018100	chr17	45018100	45018199	2.35422	0.680146	0.709108	0.239129	0.248206
bin45727400	chr17	45727400	45727499	2.48554	1.41825	1.47864	0.0696177	0.0780585
bin45345200	chr17	45345200	45345299	2.32852	0.535688	0.558499	0.288252	0.296087
bin43930400	chr17	43930400	43930499	2.23777	0.0256141	0.0267048	0.489348	0.489783
bin44160800	chr17	44160800	44160899	2.0851	-0.832436	-0.867883	0.807271	0.797419
bin45206300	chr17	45206300	45206399	2.28937	0.315689	0.329132	0.371028	0.376119
bin46746500	chr17	46746500	46746599	2.11469	-0.666139	-0.694505	0.756317	0.747339
bin45278200	chr17	45278200	45278299	2.38378	0.846301	0.882338	0.188797	0.198692
bin46157200	chr17	46157200	46157299	2.1616	-0.402475	-0.419613	0.662616	0.656333
bin43852500	chr17	43852500	43852599	2.13088	-0.575162	-0.599653	0.725631	0.717409
bin44594000	chr17	44594000	44594099	2.22219	-0.0619315	-0.0645687	0.525741	0.524691
bin44032100	chr17	44032100	44032199	2.42363	1.07028	1.11585	0.132243	0.142247
bin44790900	chr17	44790900	44790999	2.06343	-0.954257	-0.994891	0.840105	0.830023
bin46715000	chr17	46715000	46715099	2.31645	0.467856	0.487778	0.312853	0.319944
bin46714300	chr17	46714300	46714399	2.19397	-0.22057	-0.229962	0.59094	0.587286
bin45254300	chr17	45254300	45254399	2.30848	0.42308	0.441095	0.329572	0.336119
bin44860900	chr17	44860900	44860999	2.31501	0.459802	0.479381	0.315834	0.322829
bin45288800	chr17	45288800	45288899	2.36272	0.727918	0.758914	0.223952	0.233332
bin46795200	chr17	46795200	46795299	2.01833	-1.20773	-1.25916	0.896014	0.886425
bin46225600	chr17	46225600	46225699	2.24551	0.0691286	0.0720722	0.471272	0.472444
bin45232000	chr17	45232000	45232099	2.38023	0.826358	0.861545	0.194469	0.204301
bin45672600	chr17	45672600	45672699	2.16103	-0.40566	-0.422934	0.663828	0.657504
bin44188500	chr17	44188500	44188599	2.05497	-1.00179	-1.04445	0.851861	0.841778
bin46499400	chr17	46499400	46499499	2.2149	-0.102903	-0.107285	0.542719	0.54098
bin44220700	chr17	44220700	44220799	2.36612	0.747032	0.778842	0.218036	0.227522
bin46499000	chr17	46499000	46499099	2.16228	-0.398649	-0.415624	0.661157	0.654924
bin46544800	chr17	46544800	46544899	2.32244	0.501548	0.522905	0.30052	0.307993
bin45419900	chr17	45419900	45419999	1.99336	-1.34808	-1.40548	0.920061	0.911183
bin44899700	chr17	44899700	44899799	2.26312	0.168104	0.175262	0.430437	0.433251
bin45135600	chr17	45135600	45135699	2.46641	1.31072	1.36653	0.0858864	0.0949767
bin45354900	chr17	45354900	45354999	2.5941	2.02844	2.11482	0.0172228	0.0212576
bin45364000	chr17	45364000	45364099	2.51826	1.60215	1.67037	0.0474228	0.0545612
bin45210200	chr17	45210200	45210299	2.34132	0.607653	0.633528	0.263195	0.271709
bin44595400	chr17	44595400	44595499	2.44196	1.17332	1.22328	0.110612	0.120334
bin44082700	chr17	44082700	44082799	2.26444	0.175516	0.18299	0.427403	0.430337
bin45211400	chr17	45211400	45211499	2.44641	1.19831	1.24934	0.105771	0.115398
bin45211900	chr17	45211900	45211999	2.36754	0.755016	0.787166	0.215592	0.22512
bin46827400	chr17	46827400	46827499	2.32144	0.495941	0.517059	0.302557	0.309968
bin44188800	chr17	44188800	44188899	2.0767	-0.879673	-0.917131	0.820463	0.810482
bin44955100	chr17	44955100	44955199	2.42532	1.07978	1.12576	0.130134	0.140121
bin45164000	chr17	45164000	45164099	2.5238	1.63329	1.70284	0.0442994	0.0512043
bin44855000	chr17	44855000	44855099	2.0195	-1.20118	-1.25233	0.894775	0.88516
bin44908800	chr17	44908800	44908899	2.22928	-0.0220903	-0.0230309	0.509187	0.508812
bin45220400	chr17	45220400	45220499	2.21587	-0.0974476	-0.101597	0.540462	0.538815
bin43941100	chr17	43941100	43941199	2.1622	-0.39914	-0.416136	0.661345	0.655105
bin46190700	chr17	46190700	46190799	2.40533	0.967444	1.00864	0.156574	0.166661
bin44204900	chr17	44204900	44204999	2.52966	1.66627	1.73722	0.0411737	0.0478296
bin43916700	chr17	43916700	43916799	2.40725	0.978251	1.01991	0.153886	0.163975
bin45369700	chr17	45369700	45369799	2.39516	0.910247	0.949007	0.171308	0.181346
bin45202900	chr17	45202900	45202999	2.2213	-0.0669148	-0.0697642	0.527809	0.526675
bin44790100	chr17	44790100	44790199	1.97791	-1.43494	-1.49604	0.932679	0.924348
bin44037700	chr17	44037700	44037799	2.16572	-0.379314	-0.395465	0.65375	0.647772
bin44602800	chr17	44602800	44602899	2.12864	-0.587726	-0.612752	0.72998	0.721642
bin45256100	chr17	45256100	45256199	2.54999	1.78052	1.85634	0.0317026	0.0374953
bin46192200	chr17	46192200	46192299	2.19139	-0.235031	-0.245039	0.596787	0.592908
bin46893100	chr17	46893100	46893199	2.53203	1.67959	1.75111	0.0399635	0.0465186
bin46543500	chr17	46543500	46543599	2.26263	0.165374	0.172416	0.431555	0.434325
bin44398300	chr17	44398300	44398399	2.65358	2.36275	2.46336	0.00688204	0.0090699
bin45155900	chr17	45155900	45155999	2.43467	1.13236	1.18058	0.118885	0.128742
bin46243500	chr17	46243500	46243599	1.85689	-2.11512	-2.20519	0.98628	0.98279
bin45349200	chr17	45349200	45349299	2.5696	1.89075	1.97127	0.0243467	0.0293286
bin46289000	chr17	46289000	46289099	2.27274	0.222211	0.231673	0.408396	0.412075
bin44913400	chr17	44913400	44913499	2.20418	-0.163171	-0.170119	0.567542	0.564808
bin46196100	chr17	46196100	46196199	2.24368	0.0588582	0.0613645	0.475534	0.476533
bin45533400	chr17	45533400	45533499	2.22548	-0.0434231	-0.0452721	0.518055	0.517318
bin45386600	chr17	45386600	45386699	2.31091	0.436732	0.455329	0.324436	0.331153
bin45290400	chr17	45290400	45290499	2.28788	0.307285	0.32037	0.374344	0.379313
bin45356700	chr17	45356700	45356799	2.51855	1.60381	1.6721	0.0472523	0.0543783
bin44303100	chr17	44303100	44303199	2.48493	1.41485	1.4751	0.0700928	0.0785558
bin45216400	chr17	45216400	45216499	2.38103	0.830842	0.86622	0.193185	0.203032
bin46132400	chr17	46132400	46132499	2.20013	-0.185937	-0.193855	0.576855	0.573753
bin45260200	chr17	45260200	45260299	2.3031	0.392861	0.409589	0.341054	0.347211
bin44214900	chr17	44214900	44214999	2.40394	0.959592	1.00045	0.158546	0.16863
bin45040500	chr17	45040500	45040599	2.40205	0.948996	0.989406	0.161232	0.171311
bin44918800	chr17	44918800	44918899	2.26869	0.199432	0.207924	0.417644	0.420962
bin44380400	chr17	44380400	44380499	2.0757	-0.885302	-0.922999	0.821996	0.812003
bin45231200	chr17	45231200	45231299	2.25118	0.101018	0.105319	0.458061	0.459768
bin44179300	chr17	44179300	44179399	1.99602	-1.33313	-1.38989	0.91772	0.908755
bin46785100	chr17	46785100	46785199	2.22169	-0.0647613	-0.067519	0.526916	0.525818
bin45589500	chr17	45589500	45589599	2.43309	1.12345	1.17129	0.120741	0.130623
bin46825100	chr17	46825100	46825199	2.25809	0.139857	0.145812	0.442035	0.444387
bin46111000	chr17	46111000	46111099	1.89158	-1.92014	-2.00191	0.977353	0.97258
bin46284000	chr17	46284000	46284099	2.31744	0.473453	0.493614	0.310789	0.317945
bin45361600	chr17	45361600	45361699	2.39613	0.9157	0.954692	0.169867	0.179912
bin46739000	chr17	46739000	46739099	2.13694	-0.541116	-0.564158	0.713677	0.705786
bin44112500	chr17	44112500	44112599	2.15059	-0.464374	-0.484148	0.68586	0.67881
bin45373100	chr17	45373100	45373199	2.21648	-0.0940294	-0.0980334	0.539047	0.537457
bin45579700	chr17	45579700	45579799	2.32704	0.527367	0.549823	0.29122	0.298969
bin45272400	chr17	45272400	45272499	2.45664	1.2558	1.30928	0.0952201	0.104594
bin46170900	chr17	46170900	46170999	2.20818	-0.140649	-0.146638	0.558291	0.555927
bin44746300	chr17	44746300	44746399	1.9592	-1.54011	-1.60569	0.945829	0.938233
bin44585100	chr17	44585100	44585199	2.40986	0.99292	1.0352	0.150288	0.160374
bin45138400	chr17	45138400	45138499	2.6507	2.34654	2.44646	0.00721327	0.00947423
bin45129100	chr17	45129100	45129199	2.53646	1.70444	1.77702	0.0377824	0.0441492
bin44950300	chr17	44950300	44950399	2.65854	2.39064	2.49244	0.00634342	0.00840945
bin45145800	chr17	45145800	45145899	2.27797	0.251595	0.262309	0.396542	0.400677
bin45027400	chr17	45027400	45027499	2.42953	1.10348	1.15047	0.124976	0.134909
bin44349200	chr17	44349200	44349299	2.3233	0.506398	0.527962	0.298763	0.306289
bin46154600	chr17	46154600	46154699	2.18199	-0.287868	-0.300126	0.61796	0.613276
bin46127700	chr17	46127700	46127799	2.24294	0.0547052	0.0570346	0.477259	0.478187
bin46136100	chr17	46136100	46136199	2.25196	0.105383	0.109871	0.456256	0.458036
bin46736300	chr17	46736300	46736399	2.2377	0.0252261	0.0263002	0.489509	0.489937
bin44840700	chr17	44840700	44840799	2.21487	-0.103048	-0.107436	0.542779	0.541038
bin44900400	chr17	44900400	44900499	2.26328	0.169038	0.176236	0.430054	0.432883
bin44364800	chr17	44364800	44364899	2.2976	0.361914	0.377325	0.352966	0.358708
bin46207700	chr17	46207700	46207799	2.18596	-0.265546	-0.276854	0.609054	0.604706
bin45291900	chr17	45291900	45291999	2.34688	0.638917	0.666123	0.252666	0.261438
bin44230200	chr17	44230200	44230299	2.2562	0.129208	0.13471	0.446421	0.448597
bin44099200	chr17	44099200	44099299	2.13684	-0.541632	-0.564696	0.71386	0.705964
bin45375600	chr17	45375600	45375699	2.22583	-0.0414723	-0.0432383	0.517244	0.51654
bin45207200	chr17	45207200	45207299	2.37147	0.777098	0.810189	0.208916	0.21855
bin45478100	chr17	45478100	45478199	1.95833	-1.545	-1.61079	0.946387	0.938827
bin46679700	chr17	46679700	46679799	2.30719	0.415848	0.433555	0.332306	0.338761
bin44857700	chr17	44857700	44857799	2.31079	0.436081	0.45465	0.32468	0.331389
bin44740700	chr17	44740700	44740799	2.26234	0.163765	0.170739	0.432215	0.434958
bin46287200	chr17	46287200	46287299	2.36869	0.76151	0.793937	0.213616	0.223176
bin46839400	chr17	46839400	46839499	2.3693	0.764939	0.797511	0.212577	0.222154
bin44071300	chr17	44071300	44071399	2.31067	0.435366	0.453905	0.324949	0.331648
bin45369600	chr17	45369600	45369699	2.466	1.30845	1.36417	0.0862571	0.0953598
bin43926200	chr17	43926200	43926299	2.51019	1.55681	1.6231	0.0522841	0.0597581
bin44197000	chr17	44197000	44197099	2.20627	-0.151401	-0.157848	0.562712	0.56017
bin45734700	chr17	45734700	45734799	2.34199	0.6114	0.637435	0.261921	0.270467
bin45675000	chr17	45675000	45675099	2.31889	0.481591	0.502098	0.307799	0.315048
bin44891300	chr17	44891300	44891399	2.14792	-0.479384	-0.499797	0.691391	0.684167
bin46135900	chr17	46135900	46135999	2.23194	-0.00712914	-0.00743271	0.502965	0.502844
bin46867700	chr17	46867700	46867799	2.6696	2.45282	2.55727	0.00527494	0.00708707
bin45006500	chr17	45006500	45006599	2.25268	0.109416	0.114076	0.454589	0.456436
bin45032000	chr17	45032000	45032099	2.14124	-0.516895	-0.538905	0.705024	0.697385
bin43895800	chr17	43895800	43895899	2.2692	0.202272	0.210885	0.416488	0.419852
bin45018500	chr17	45018500	45018599	2.33572	0.576183	0.600718	0.274014	0.282246
bin46572800	chr17	46572800	46572899	2.84185	3.42094	3.56661	0.000180812	0.000312021
bin46154400	chr17	46154400	46154499	2.05268	-1.01467	-1.05787	0.854943	0.844868
bin46172800	chr17	46172800	46172899	2.10855	-0.700686	-0.730522	0.767465	0.75825
bin45225100	chr17	45225100	45225199	2.34453	0.625717	0.652361	0.257084	0.26575
bin45391300	chr17	45391300	45391399	2.1404	-0.521621	-0.543832	0.706722	0.699033
bin44850700	chr17	44850700	44850799	2.1393	-0.527804	-0.550279	0.708936	0.701182
bin45212300	chr17	45212300	45212399	2.40285	0.953472	0.994073	0.160094	0.170175
bin45495400	chr17	45495400	45495499	2.01658	-1.21757	-1.26941	0.897853	0.888305
bin45368300	chr17	45368300	45368399	2.44716	1.20253	1.25374	0.104969	0.114579
bin44958400	chr17	44958400	44958499	2.51224	1.56833	1.63511	0.0510131	0.0584025
bin44038500	chr17	44038500	44038599	2.13191	-0.569381	-0.593626	0.723619	0.715451
bin45287000	chr17	45287000	45287099	2.55621	1.81546	1.89277	0.0291944	0.0347265
bin45249000	chr17	45249000	45249099	2.44363	1.1827	1.23306	0.108776	0.118464
bin46770300	chr17	46770300	46770399	2.04836	-1.03895	-1.08319	0.860639	0.850587
bin45367900	chr17	45367900	45367999	2.39233	0.894371	0.932455	0.175551	0.185562
bin46274900	chr17	46274900	46274999	2.20055	-0.183562	-0.191378	0.575885	0.572821
bin46198800	chr17	46198800	46198899	2.20844	-0.139219	-0.145147	0.557703	0.555361
bin45278700	chr17	45278700	45278799	2.47073	1.335	1.39185	0.0819844	0.0909382
bin46495700	chr17	46495700	46495799	2.28953	0.316558	0.330037	0.370686	0.37579
bin46204700	chr17	46204700	46204799	2.28977	0.3179	0.331436	0.370157	0.375281
bin46493900	chr17	46493900	46493999	2.20207	-0.174992	-0.182444	0.572383	0.569457
bin46256600	chr17	46256600	46256699	2.22934	-0.0217509	-0.0226771	0.509046	0.508677
bin45067600	chr17	45067600	45067699	2.45801	1.2635	1.3173	0.0938687	0.103205
bin44584100	chr17	44584100	44584199	2.3011	0.381609	0.397858	0.345367	0.351376
bin44209700	chr17	44209700	44209799	2.01992	-1.1988	-1.24984	0.894322	0.884696
bin45678300	chr17	45678300	45678399	2.4066	0.974548	1.01605	0.154804	0.164892
bin46117800	chr17	46117800	46117899	2.10335	-0.729903	-0.760984	0.776667	0.767275
bin43978200	chr17	43978200	43978299	2.06303	-0.956486	-0.997215	0.84067	0.830587
bin44877000	chr17	44877000	44877099	2.14676	-0.485887	-0.506577	0.693774	0.686477
bin45019800	chr17	45019800	45019899	2.43385	1.12776	1.17578	0.119842	0.129712
bin43999300	chr17	43999300	43999399	2.40606	0.971543	1.01291	0.155551	0.165639
bin44844700	chr17	44844700	44844799	2.28037	0.265077	0.276365	0.391134	0.395475
bin44974000	chr17	44974000	44974099	2.4802	1.38823	1.44735	0.0739001	0.0825333
bin44146100	chr17	44146100	44146199	2.09935	-0.752354	-0.784391	0.783595	0.774081
bin44272700	chr17	44272700	44272799	2.42153	1.05851	1.10358	0.134887	0.144912
bin45699500	chr17	45699500	45699599	2.49108	1.44943	1.51115	0.0653756	0.0736092
bin46848400	chr17	46848400	46848499	2.25678	0.132494	0.138135	0.445067	0.447297
bin44230600	chr17	44230600	44230699	2.22577	-0.0418153	-0.0435959	0.517387	0.516677
bin43857900	chr17	43857900	43857999	2.40103	0.943259	0.983425	0.162699	0.172774
bin45131500	chr17	45131500	45131599	2.53781	1.71207	1.78498	0.0371326	0.0434417
bin46139600	chr17	46139600	46139699	2.18736	-0.257721	-0.268696	0.605918	0.601689
bin45351700	chr17	45351700	45351799	2.4893	1.4394	1.50069	0.0667174	0.0750184
bin44260900	chr17	44260900	44260999	2.30103	0.381224	0.397457	0.345515	0.351519
bin45603600	chr17	45603600	45603699	2.34887	0.650107	0.677789	0.248953	0.257812
bin44332600	chr17	44332600	44332699	2.84698	3.44979	3.59669	0.000161144	0.000280506
bin44370900	chr17	44370900	44370999	2.27757	0.249331	0.259948	0.397452	0.401552
bin45672900	chr17	45672900	45672999	2.38207	0.836677	0.872304	0.191521	0.201387
bin45382900	chr17	45382900	45382999	2.31943	0.484619	0.505254	0.30669	0.313973
bin46285700	chr17	46285700	46285799	2.35161	0.665509	0.693848	0.243889	0.252862
bin45582900	chr17	45582900	45582999	2.30736	0.416787	0.434535	0.33195	0.338417
bin44355800	chr17	44355800	44355899	2.15312	-0.450157	-0.469325	0.680581	0.673701
bin46231600	chr17	46231600	46231699	2.18347	-0.279581	-0.291487	0.61466	0.610101
bin45373500	chr17	45373500	45373599	2.38729	0.866063	0.902942	0.183278	0.193228
bin44231800	chr17	44231800	44231899	2.35861	0.704816	0.734828	0.231222	0.240462
bin43903000	chr17	43903000	43903099	2.43607	1.14022	1.18877	0.117265	0.127098
bin45035700	chr17	45035700	45035799	2.05588	-0.996695	-1.03914	0.850629	0.840544
bin46238800	chr17	46238800	46238899	2.12237	-0.622974	-0.649501	0.741993	0.733349
bin45168600	chr17	45168600	45168699	2.42216	1.06202	1.10724	0.134096	0.144114
bin45217400	chr17	45217400	45217499	2.42527	1.0795	1.12547	0.130195	0.140182
bin44605200	chr17	44605200	44605299	2.27814	0.25253	0.263283	0.396166	0.400316
bin44603900	chr17	44603900	44603999	2.2571	0.134308	0.140027	0.444319	0.446579
bin45068500	chr17	45068500	45068599	2.56184	1.84713	1.92578	0.0270657	0.0323642
bin44890400	chr17	44890400	44890499	2.19831	-0.196144	-0.204496	0.581017	0.577751
bin46141300	chr17	46141300	46141399	2.10353	-0.728856	-0.759892	0.77634	0.766955
bin45386900	chr17	45386900	45386999	2.26472	0.177103	0.184645	0.426754	0.429714
bin44029100	chr17	44029100	44029199	2.20377	-0.165442	-0.172487	0.568473	0.565702
bin45276300	chr17	45276300	45276399	2.42821	1.09602	1.14269	0.126584	0.136535
bin45264600	chr17	45264600	45264699	2.41003	0.993842	1.03616	0.150063	0.16015
bin46170400	chr17	46170400	46170499	2.08581	-0.828452	-0.863728	0.806131	0.796293
bin45387300	chr17	45387300	45387399	2.08317	-0.843317	-0.879227	0.810361	0.800474
bin46569200	chr17	46569200	46569299	2.13536	-0.549974	-0.573393	0.716811	0.708831
bin45282900	chr17	45282900	45282999	2.37188	0.77944	0.81263	0.208215	0.21786
bin45247100	chr17	45247100	45247199	2.50219	1.51182	1.5762	0.0574898	0.0652893
bin44242600	chr17	44242600	44242699	2.39172	0.89093	0.928868	0.176479	0.186483
bin44889400	chr17	44889400	44889499	2.29131	0.326542	0.340446	0.36676	0.372007
bin44176800	chr17	44176800	44176899	2.00738	-1.2693	-1.32335	0.90714	0.897832
bin45271000	chr17	45271000	45271099	2.28208	0.274706	0.286403	0.387285	0.391771
bin45257400	chr17	45257400	45257499	2.3348	0.571016	0.595331	0.275811	0.283995
bin45146300	chr17	45146300	45146399	2.2871	0.302911	0.315809	0.376074	0.380979
bin45198600	chr17	45198600	45198699	2.52229	1.62485	1.69404	0.0451289	0.0520973
bin45332900	chr17	45332900	45332999	2.05134	-1.02224	-1.06576	0.856735	0.846665
bin44899400	chr17	44899400	44899499	2.14792	-0.479396	-0.49981	0.691396	0.684172
bin46805900	chr17	46805900	46805999	2.30986	0.430808	0.449153	0.326661	0.333304
bin45198400	chr17	45198400	45198499	2.62606	2.20806	2.30208	0.0106653	0.0136201
bin45601900	chr17	45601900	45601999	2.07542	-0.886883	-0.924649	0.822426	0.812429
bin44212100	chr17	44212100	44212199	2.37313	0.786458	0.819947	0.206123	0.2158
bin44941000	chr17	44941000	44941099	2.30003	0.375576	0.391569	0.347688	0.353616
bin45583700	chr17	45583700	45583799	2.40949	0.990806	1.033	0.150803	0.16089
bin45068600	chr17	45068600	45068699	2.4924	1.45682	1.51886	0.0643991	0.0725825
bin45168800	chr17	45168800	45168899	2.40056	0.940645	0.980699	0.163371	0.173443
bin43995600	chr17	43995600	43995699	2.26492	0.178225	0.185814	0.426295	0.429273
bin46183500	chr17	46183500	46183599	2.20091	-0.181526	-0.189256	0.575054	0.572023
bin44152900	chr17	44152900	44152999	2.30484	0.402589	0.419732	0.337341	0.343625
bin46131700	chr17	46131700	46131799	2.29728	0.360115	0.37545	0.353663	0.35938
bin44182500	chr17	44182500	44182599	1.93481	-1.67716	-1.74858	0.959818	0.953245
bin45476900	chr17	45476900	45476999	2.03151	-1.13368	-1.18195	0.881388	0.871535
bin46810300	chr17	46810300	46810399	2.20996	-0.130691	-0.136256	0.554191	0.55199
bin46695700	chr17	46695700	46695799	2.04374	-1.06491	-1.11026	0.866556	0.856542
bin45073700	chr17	45073700	45073799	2.34994	0.656095	0.684033	0.246977	0.255881
bin43858200	chr17	43858200	43858299	2.10931	-0.696389	-0.726042	0.766094	0.756907
bin44768500	chr17	44768500	44768599	1.97085	-1.4746	-1.53739	0.937901	0.92984
bin45360900	chr17	45360900	45360999	2.38459	0.850851	0.887082	0.187517	0.197426
bin45421000	chr17	45421000	45421099	2.00672	-1.27303	-1.32724	0.907786	0.898497
bin44973100	chr17	44973100	44973199	2.49255	1.45766	1.51973	0.0642888	0.0724665
bin44375200	chr17	44375200	44375299	2.5679	1.88121	1.96131	0.0249214	0.029972
bin45385100	chr17	45385100	45385199	2.38188	0.835651	0.871234	0.191813	0.201676
bin46837200	chr17	46837200	46837299	2.22243	-0.0605853	-0.0631651	0.525182	0.524155
bin45219400	chr17	45219400	45219499	2.41873	1.04272	1.08712	0.138491	0.148538
bin44879700	chr17	44879700	44879799	1.92569	-1.72846	-1.80206	0.964232	0.958047
bin45426600	chr17	45426600	45426699	1.95406	-1.56899	-1.6358	0.94906	0.941675
bin46180900	chr17	46180900	46180999	2.33552	0.575043	0.599529	0.27441	0.282631
bin44344100	chr17	44344100	44344199	2.29753	0.361544	0.376939	0.353109	0.358846
bin43975100	chr17	43975100	43975199	2.33887	0.593883	0.619172	0.267902	0.276295
bin45333100	chr17	45333100	45333199	2.01085	-1.24978	-1.303	0.903712	0.89431
bin44831600	chr17	44831600	44831699	2.22513	-0.0453953	-0.0473283	0.518874	0.518104
bin44965000	chr17	44965000	44965099	2.00486	-1.28346	-1.33811	0.909569	0.900334
bin44933000	chr17	44933000	44933099	2.23184	-0.00767788	-0.00800482	0.503193	0.503063
bin43888400	chr17	43888400	43888499	2.18754	-0.256703	-0.267634	0.605509	0.601296
bin46134500	chr17	46134500	46134599	2.23368	0.00267883	0.0027929	0.498886	0.498931
bin43948000	chr17	43948000	43948099	2.66847	2.44645	2.55062	0.00537656	0.00721361
bin44272000	chr17	44272000	44272099	2.38807	0.87044	0.907505	0.18207	0.19203
bin45265900	chr17	45265900	45265999	2.50579	1.53208	1.59732	0.0550971	0.0627511
bin46735600	chr17	46735600	46735699	1.98444	-1.39824	-1.45778	0.927549	0.918979
bin45539600	chr17	45539600	45539699	2.19431	-0.218657	-0.227968	0.590164	0.586541
bin46178100	chr17	46178100	46178199	2.06672	-0.93578	-0.975627	0.835375	0.825307
bin44907700	chr17	44907700	44907799	2.12947	-0.583054	-0.607881	0.728367	0.720071
bin44289000	chr17	44289000	44289099	2.21694	-0.0914126	-0.0953052	0.537964	0.536418
bin45705900	chr17	45705900	45705999	2.21551	-0.0994981	-0.103735	0.54131	0.539629
bin44126400	chr17	44126400	44126499	2.13929	-0.527902	-0.550381	0.708971	0.701216
bin45375300	chr17	45375300	45375399	2.11038	-0.690352	-0.719748	0.76416	0.755013
bin44883800	chr17	44883800	44883899	2.1557	-0.435672	-0.454224	0.675166	0.668463
bin44399100	chr17	44399100	44399199	2.69254	2.58175	2.69168	0.00355465	0.00491511
bin44187300	chr17	44187300	44187399	2.25757	0.13692	0.142751	0.443243	0.445547
bin45574400	chr17	45574400	45574499	2.29879	0.368599	0.384295	0.35038	0.356213
bin44011600	chr17	44011600	44011699	2.26346	0.170052	0.177293	0.429639	0.432485
bin46166900	chr17	46166900	46166999	2.15709	-0.427807	-0.446024	0.67221	0.665604
bin45278400	chr17	45278400	45278499	2.31964	0.48579	0.506476	0.306261	0.313558
bin44258500	chr17	44258500	44258599	2.22349	-0.0546066	-0.0569319	0.5227	0.521774
bin45354500	chr17	45354500	45354599	2.41387	1.01543	1.05867	0.144874	0.154949
bin46850300	chr17	46850300	46850399	2.3103	0.433296	0.451747	0.325726	0.3324
bin44292400	chr17	44292400	44292499	2.4288	1.09935	1.14616	0.125865	0.135809
bin44934800	chr17	44934800	44934899	2.10553	-0.717661	-0.74822	0.772836	0.763517
bin46742400	chr17	46742400	46742499	2.15152	-0.45915	-0.478702	0.683925	0.676937
bin43848800	chr17	43848800	43848899	2.18614	-0.264573	-0.275839	0.608664	0.604331
bin44170900	chr17	44170900	44170999	2.28631	0.298474	0.311184	0.37783	0.382671
bin44896300	chr17	44896300	44896399	2.2647	0.177012	0.184549	0.426791	0.42975
bin45137000	chr17	45137000	45137099	2.24258	0.0526866	0.05493	0.478097	0.478991
bin44236400	chr17	44236400	44236499	2.56359	1.85698	1.93605	0.0264308	0.0316572
bin45203000	chr17	45203000	45203099	2.05882	-0.980157	-1.02189	0.846585	0.836496
bin46232700	chr17	46232700	46232799	2.22488	-0.0467897	-0.0487821	0.519454	0.51866
bin45115500	chr17	45115500	45115599	2.38304	0.84217	0.878031	0.189963	0.199846
bin44319700	chr17	44319700	44319799	2.32993	0.543652	0.566802	0.285424	0.29334
bin45561500	chr17	45561500	45561599	2.32506	0.516269	0.538253	0.295201	0.302833
bin44598400	chr17	44598400	44598499	2.4921	1.45512	1.51708	0.0646234	0.0728184
bin45266900	chr17	45266900	45266999	2.48798	1.43199	1.49297	0.0677231	0.0760735
bin45007900	chr17	45007900	45007999	2.37763	0.811765	0.846331	0.198684	0.208463
bin44338400	chr17	44338400	44338499	2.34752	0.642508	0.669867	0.251471	0.260272
bin46419100	chr17	46419100	46419199	2.18109	-0.292935	-0.305409	0.619973	0.615214
bin44363200	chr17	44363200	44363299	2.62027	2.17551	2.26815	0.01166	0.0147958
bin44938200	chr17	44938200	44938299	2.22954	-0.0206021	-0.0214793	0.508568	0.508218
bin44209200	chr17	44209200	44209299	2.13433	-0.555777	-0.579443	0.718855	0.710818
bin46283700	chr17	46283700	46283799	2.29657	0.35613	0.371295	0.355209	0.360872
bin43908100	chr17	43908100	43908199	2.60092	2.06677	2.15477	0.0155898	0.0193781
bin44972000	chr17	44972000	44972099	2.03426	-1.1182	-1.16581	0.878155	0.868259
bin44992200	chr17	44992200	44992299	2.50717	1.53982	1.60539	0.054204	0.0618019
bin43974400	chr17	43974400	43974499	2.33678	0.582151	0.60694	0.271945	0.280233
bin45199300	chr17	45199300	45199399	2.20046	-0.184083	-0.191922	0.576098	0.573026
bin45590100	chr17	45590100	45590199	2.36179	0.722714	0.753489	0.225578	0.234928
bin45314300	chr17	45314300	45314399	2.32172	0.497513	0.518698	0.301986	0.309414
bin46498300	chr17	46498300	46498399	2.17892	-0.305127	-0.31812	0.624803	0.619865
bin46119500	chr17	46119500	46119599	2.17546	-0.324567	-0.338387	0.632464	0.627246
bin44968500	chr17	44968500	44968599	2.66129	2.40607	2.50852	0.0060619	0.00806269
bin46930200	chr17	46930200	46930299	2.35839	0.703606	0.733567	0.231606	0.240839
bin44991500	chr17	44991500	44991599	2.69194	2.57834	2.68813	0.00359269	0.00496384
bin46799200	chr17	46799200	46799299	2.04981	-1.03081	-1.07471	0.858747	0.848685
bin45198700	chr17	45198700	45198799	2.45719	1.25893	1.31254	0.0946687	0.104027
bin46171200	chr17	46171200	46171299	2.1616	-0.402467	-0.419605	0.662613	0.65633
bin45692200	chr17	45692200	45692299	2.18848	-0.251397	-0.262102	0.603379	0.599247
bin46148300	chr17	46148300	46148399	2.10743	-0.706975	-0.737079	0.769463	0.760209
bin44925200	chr17	44925200	44925299	1.93344	-1.68488	-1.75662	0.960509	0.953994
bin45475500	chr17	45475500	45475599	2.14338	-0.504917	-0.526418	0.700701	0.693192
bin45059100	chr17	45059100	45059199	2.4616	1.28371	1.33838	0.090387	0.0996212
bin45233000	chr17	45233000	45233099	2.48572	1.41929	1.47973	0.0694727	0.0779067
bin45045400	chr17	45045400	45045499	2.41248	1.0076	1.05051	0.146743	0.156823
bin46268800	chr17	46268800	46268899	2.23235	-0.00485107	-0.00505764	0.502018	0.501935
bin46823400	chr17	46823400	46823499	2.15661	-0.430554	-0.448888	0.673244	0.666604
bin45200300	chr17	45200300	45200399	2.44051	1.16519	1.2148	0.112221	0.121972
bin45389500	chr17	45389500	45389599	2.0291	-1.14725	-1.1961	0.884171	0.87436
bin44869600	chr17	44869600	44869699	2.05757	-0.987176	-1.02921	0.84831	0.838222
bin44291200	chr17	44291200	44291299	2.28116	0.269527	0.281004	0.389354	0.393762
bin44024500	chr17	44024500	44024599	2.26387	0.172349	0.179688	0.428699	0.431582
bin45289500	chr17	45289500	45289599	2.34626	0.635422	0.66248	0.253832	0.262576
bin44777500	chr17	44777500	44777599	1.97804	-1.43424	-1.49531	0.932583	0.924248
bin47003000	chr17	47003000	47003099	2.55101	1.78625	1.86231	0.0312798	0.0370296
bin44886800	chr17	44886800	44886899	2.10252	-0.734529	-0.765807	0.778104	0.768687
bin46279900	chr17	46279900	46279999	2.38751	0.86729	0.904221	0.182939	0.192891
bin44034900	chr17	44034900	44034999	1.92588	-1.72739	-1.80095	0.964144	0.957951
bin46756900	chr17	46756900	46756999	2.01206	-1.243	-1.29593	0.9025	0.893066
bin45489400	chr17	45489400	45489499	1.9901	-1.36645	-1.42463	0.922869	0.914101
bin46736400	chr17	46736400	46736499	2.23101	-0.0123335	-0.0128587	0.50513	0.50492
bin43883700	chr17	43883700	43883799	2.19725	-0.202135	-0.210742	0.583456	0.580094
bin45451200	chr17	45451200	45451299	1.914	-1.79415	-1.87055	0.969296	0.963606
bin46794100	chr17	46794100	46794199	2.24004	0.0384208	0.0400569	0.484024	0.484676
bin44595800	chr17	44595800	44595899	2.24398	0.0605709	0.0631501	0.474823	0.47585
bin45580000	chr17	45580000	45580099	2.43071	1.11009	1.15736	0.123562	0.133479
bin46266400	chr17	46266400	46266499	2.1074	-0.707117	-0.737227	0.769508	0.760253
bin45700300	chr17	45700300	45700399	2.42695	1.08892	1.13529	0.128126	0.138094
bin45469500	chr17	45469500	45469599	1.88993	-1.92945	-2.01161	0.97787	0.973163
bin45444800	chr17	45444800	45444899	2.00685	-1.27226	-1.32644	0.907652	0.89836
bin46502300	chr17	46502300	46502399	2.35255	0.670796	0.69936	0.242164	0.251175
bin44960900	chr17	44960900	44960999	2.18185	-0.288639	-0.30093	0.618266	0.613571
bin44761800	chr17	44761800	44761899	1.96652	-1.49895	-1.56278	0.940947	0.933056
bin44087600	chr17	44087600	44087699	2.24851	0.0860213	0.0896842	0.464269	0.465725
bin44923900	chr17	44923900	44923999	2.3504	0.658693	0.686741	0.246123	0.255046
bin45175900	chr17	45175900	45175999	2.32824	0.534136	0.556881	0.288804	0.296624
bin44589700	chr17	44589700	44589799	2.15455	-0.442101	-0.460927	0.677574	0.670792
bin44587000	chr17	44587000	44587099	2.20677	-0.148596	-0.154923	0.561559	0.559064
bin45211700	chr17	45211700	45211799	2.38295	0.841671	0.877511	0.190105	0.199986
bin44955300	chr17	44955300	44955399	2.44213	1.17426	1.22426	0.110427	0.120146
bin46487100	chr17	46487100	46487199	1.93746	-1.66229	-1.73307	0.958458	0.951772
bin44760600	chr17	44760600	44760699	2.07286	-0.901262	-0.939639	0.826299	0.816275
bin46561300	chr17	46561300	46561399	2.50142	1.50752	1.57171	0.0580086	0.0658388
bin44873300	chr17	44873300	44873399	2.09004	-0.804719	-0.838985	0.799261	0.789509
bin43944700	chr17	43944700	43944799	2.41791	1.03817	1.08237	0.139543	0.149596
bin46164600	chr17	46164600	46164699	2.05916	-0.978288	-1.01995	0.846123	0.836034
bin44588600	chr17	44588600	44588699	2.21355	-0.110469	-0.115173	0.545846	0.543981
bin45197400	chr17	45197400	45197499	2.26539	0.180889	0.188592	0.425206	0.428227
bin45032400	chr17	45032400	45032499	2.25377	0.115589	0.120511	0.452039	0.453989
bin45501200	chr17	45501200	45501299	2.08409	-0.838159	-0.873849	0.8089	0.799029
bin44840600	chr17	44840600	44840699	2.07043	-0.91489	-0.953848	0.82992	0.819875
bin46107300	chr17	46107300	46107399	1.77931	-2.5512	-2.65984	0.996091	0.994632
bin45579500	chr17	45579500	45579599	2.25029	0.0959978	0.100086	0.460138	0.461761
bin45338300	chr17	45338300	45338399	2.38987	0.880545	0.91804	0.179299	0.189282
bin44981700	chr17	44981700	44981799	2.2905	0.322009	0.33572	0.368541	0.373723
bin45579800	chr17	45579800	45579899	2.4453	1.19207	1.24283	0.106965	0.116616
bin46273900	chr17	46273900	46273999	2.28013	0.263755	0.274986	0.391663	0.395984
bin44878100	chr17	44878100	44878199	2.1976	-0.200148	-0.20867	0.582647	0.579318
bin45352200	chr17	45352200	45352299	2.38191	0.83579	0.871379	0.191774	0.201637
bin43861100	chr17	43861100	43861199	2.19488	-0.215453	-0.224628	0.588866	0.585293
bin44775700	chr17	44775700	44775799	1.95715	-1.55162	-1.6177	0.947136	0.939624
bin44943000	chr17	44943000	44943099	2.16811	-0.365919	-0.3815	0.648584	0.642787
bin44725800	chr17	44725800	44725899	2.08412	-0.837946	-0.873627	0.808839	0.79897
bin44394500	chr17	44394500	44394599	2.49445	1.46833	1.53085	0.0629034	0.071008
bin45338600	chr17	45338600	45338699	2.29665	0.35656	0.371743	0.355042	0.360711
bin44325100	chr17	44325100	44325199	2.61944	2.17086	2.2633	0.0118087	0.0149709
bin46218600	chr17	46218600	46218699	1.99984	-1.31167	-1.36752	0.914269	0.905184
bin46693400	chr17	46693400	46693499	2.32773	0.531248	0.553869	0.289834	0.297624
bin45379400	chr17	45379400	45379499	2.39227	0.894031	0.9321	0.175642	0.185653
bin45267600	chr17	45267600	45267699	2.22672	-0.0364824	-0.0380358	0.51517	0.514551
bin44594200	chr17	44594200	44594299	2.38891	0.875118	0.912382	0.180784	0.190755
bin44079800	chr17	44079800	44079899	2.29871	0.368146	0.383822	0.350555	0.356382
bin44580000	chr17	44580000	44580099	2.20459	-0.16086	-0.167709	0.566594	0.563898
bin46540700	chr17	46540700	46540799	2.15612	-0.433281	-0.451731	0.674268	0.667595
bin46133700	chr17	46133700	46133799	2.15892	-0.417545	-0.435325	0.668337	0.66186
bin44590500	chr17	44590500	44590599	2.25184	0.104743	0.109203	0.456521	0.45829
bin44295900	chr17	44295900	44295999	2.48613	1.42159	1.48213	0.0691534	0.0775724
bin44307400	chr17	44307400	44307499	2.42024	1.05121	1.09598	0.136545	0.14658
bin45320800	chr17	45320800	45320899	2.33622	0.579016	0.603672	0.273031	0.281289
bin46794400	chr17	46794400	46794499	2.2345	0.00728771	0.00759804	0.496969	0.497093
bin44053400	chr17	44053400	44053499	2.27269	0.221925	0.231375	0.408512	0.412186
bin45700400	chr17	45700400	45700499	2.29219	0.331538	0.345656	0.364801	0.370119
bin44285200	chr17	44285200	44285299	2.44956	1.21606	1.26784	0.102428	0.111981
bin45382300	chr17	45382300	45382399	2.44786	1.20646	1.25784	0.104225	0.113819
bin44736500	chr17	44736500	44736599	2.01493	-1.22686	-1.2791	0.89957	0.890063
bin44908300	chr17	44908300	44908399	2.31425	0.455532	0.47493	0.317418	0.324363
bin44188000	chr17	44188000	44188099	2.20907	-0.135681	-0.141458	0.556246	0.553963
bin45506300	chr17	45506300	45506399	1.82692	-2.2836	-2.38084	0.991363	0.988802
bin44843700	chr17	44843700	44843799	2.09413	-0.781734	-0.815022	0.79247	0.782815
bin45129300	chr17	45129300	45129399	2.30524	0.40487	0.42211	0.336472	0.342787
bin45200900	chr17	45200900	45200999	2.33733	0.585205	0.610124	0.27089	0.279205
bin46135100	chr17	46135100	46135199	2.24312	0.055717	0.0580895	0.476839	0.477784
bin45455900	chr17	45455900	45455999	1.90023	-1.87156	-1.95125	0.974486	0.969366
bin45479900	chr17	45479900	45479999	1.95816	-1.54593	-1.61176	0.946493	0.938939
bin44601900	chr17	44601900	44601999	2.25886	0.144164	0.150303	0.440263	0.442685
bin46211000	chr17	46211000	46211099	2.17751	-0.313043	-0.326373	0.627929	0.622876
bin43859000	chr17	43859000	43859099	2.23973	0.0366666	0.0382279	0.484753	0.485375
bin46806900	chr17	46806900	46806999	2.148	-0.478921	-0.499315	0.691221	0.684003
bin45595000	chr17	45595000	45595099	2.20701	-0.147244	-0.153514	0.561004	0.55853
bin44815000	chr17	44815000	44815099	2.08359	-0.840943	-0.876752	0.809689	0.79981
bin46786700	chr17	46786700	46786799	2.02047	-1.19573	-1.24664	0.893736	0.884099
bin44596900	chr17	44596900	44596999	2.24149	0.0465546	0.048537	0.480644	0.481434
bin46502500	chr17	46502500	46502599	2.25558	0.125737	0.131091	0.447852	0.44997
bin44299300	chr17	44299300	44299399	2.40851	0.985284	1.02724	0.152154	0.162242
bin46175900	chr17	46175900	46175999	2.23617	0.0166337	0.017342	0.493082	0.493364
bin46276200	chr17	46276200	46276299	2.25006	0.094735	0.098769	0.460661	0.462263
bin44184900	chr17	44184900	44184999	2.13073	-0.576011	-0.600539	0.725926	0.717696
bin45349700	chr17	45349700	45349799	2.48426	1.41106	1.47115	0.0706253	0.0791128
bin46896600	chr17	46896600	46896699	2.20012	-0.18595	-0.193868	0.57686	0.573758
bin44256200	chr17	44256200	44256299	2.2762	0.241628	0.251917	0.400553	0.404534
bin46215200	chr17	46215200	46215299	2.18775	-0.255494	-0.266374	0.605024	0.600829
bin45268500	chr17	45268500	45268599	2.55928	1.83275	1.91079	0.0280159	0.0334201
bin44345000	chr17	44345000	44345099	2.47828	1.37747	1.43612	0.075484	0.0841841
bin44088900	chr17	44088900	44088999	2.36197	0.723732	0.75455	0.225259	0.234615
bin45362700	chr17	45362700	45362799	2.3827	0.840212	0.87599	0.190518	0.200395
bin45668400	chr17	45668400	45668499	2.44691	1.20113	1.25228	0.105235	0.11485
bin44898800	chr17	44898800	44898899	2.12502	-0.608063	-0.633955	0.736945	0.728427
bin44930800	chr17	44930800	44930899	2.11769	-0.649283	-0.676931	0.750775	0.741922
bin46822200	chr17	46822200	46822299	2.05916	-0.978272	-1.01993	0.846119	0.83603
bin45492400	chr17	45492400	45492499	1.97797	-1.43459	-1.49568	0.932631	0.924298
bin46745600	chr17	46745600	46745699	2.02998	-1.1423	-1.19094	0.883161	0.873335
bin46757100	chr17	46757100	46757199	2.39425	0.90514	0.943682	0.172666	0.182696
bin44891800	chr17	44891800	44891899	2.54661	1.7615	1.83651	0.0331413	0.0390769
bin45068700	chr17	45068700	45068799	2.32539	0.518145	0.540209	0.294526	0.302178
bin45359200	chr17	45359200	45359299	2.70174	2.63344	2.74558	0.0030202	0.00422619
bin44885100	chr17	44885100	44885199	2.31498	0.459636	0.479208	0.315895	0.322889
bin45054400	chr17	45054400	45054499	2.71695	2.71894	2.83472	0.00229329	0.00327454
bin45234000	chr17	45234000	45234099	2.39322	0.899376	0.937673	0.174206	0.184226
bin45220000	chr17	45220000	45220099	2.27455	0.232343	0.242236	0.404298	0.408136
bin46555300	chr17	46555300	46555399	2.24338	0.0571521	0.0595857	0.476243	0.477212
bin45499000	chr17	45499000	45499099	2.01741	-1.21293	-1.26458	0.896989	0.887421
bin44960600	chr17	44960600	44960699	2.52162	1.62106	1.69009	0.0455052	0.0525019
bin45425400	chr17	45425400	45425499	2.02676	-1.16037	-1.20978	0.886819	0.877052
bin43862000	chr17	43862000	43862099	2.135	-0.552012	-0.575517	0.717529	0.70953
bin45219100	chr17	45219100	45219199	2.34321	0.618282	0.64461	0.25959	0.268195
bin45387500	chr17	45387500	45387599	2.10546	-0.718029	-0.748604	0.772952	0.76363
bin44912600	chr17	44912600	44912699	2.3684	0.759848	0.792204	0.214121	0.223673
bin43870700	chr17	43870700	43870799	2.35953	0.709998	0.740231	0.22958	0.238853
bin46204300	chr17	46204300	46204399	2.33275	0.559503	0.583328	0.279836	0.287909
bin44593700	chr17	44593700	44593799	2.32059	0.491162	0.512077	0.304299	0.311656
bin44236000	chr17	44236000	44236099	2.29746	0.36114	0.376518	0.353266	0.358997
bin44192200	chr17	44192200	44192299	2.36484	0.739842	0.771346	0.220251	0.229698
bin45212000	chr17	45212000	45212099	2.34093	0.605463	0.631245	0.26394	0.272436
bin46181000	chr17	46181000	46181099	2.16348	-0.391942	-0.408632	0.658595	0.652449
bin43916100	chr17	43916100	43916199	2.3225	0.501888	0.52326	0.300397	0.307873
bin44048700	chr17	44048700	44048799	2.19577	-0.2104	-0.219359	0.586815	0.583322
bin46132600	chr17	46132600	46132699	2.23038	-0.0159174	-0.0165952	0.50662	0.50635
bin45046200	chr17	45046200	45046299	2.27338	0.225803	0.235418	0.406942	0.410677
bin45381200	chr17	45381200	45381299	2.4006	0.940845	0.980908	0.163319	0.173392
bin46256300	chr17	46256300	46256399	2.06184	-0.963208	-1.00422	0.842364	0.832278
bin44235400	chr17	44235400	44235499	2.54521	1.75365	1.82832	0.0337508	0.0397456
bin46272600	chr17	46272600	46272699	2.31501	0.459765	0.479342	0.315848	0.322843
bin46850200	chr17	46850200	46850299	2.18041	-0.296769	-0.309406	0.621494	0.616679
bin47009700	chr17	47009700	47009799	2.32937	0.54047	0.563484	0.286553	0.294437
bin44893600	chr17	44893600	44893699	2.13279	-0.564407	-0.588441	0.721882	0.713761
bin45135700	chr17	45135700	45135799	2.42637	1.0857	1.13193	0.128832	0.138806
bin44302900	chr17	44302900	44302999	2.24894	0.0883985	0.0921626	0.463284	0.46478
bin46108200	chr17	46108200	46108299	2.05658	-0.992756	-1.03503	0.849672	0.839586
bin46125500	chr17	46125500	46125599	2.02172	-1.18867	-1.23929	0.892381	0.882716
bin46184600	chr17	46184600	46184699	2.15804	-0.422486	-0.440476	0.670204	0.663665
bin46835100	chr17	46835100	46835199	2.42373	1.07084	1.11644	0.132118	0.142121
bin46179400	chr17	46179400	46179499	2.10261	-0.734027	-0.765283	0.777949	0.768534
bin44144400	chr17	44144400	44144499	2.21505	-0.102075	-0.106421	0.542376	0.540651
bin44893500	chr17	44893500	44893599	2.29023	0.320508	0.334155	0.369131	0.374292
bin44908100	chr17	44908100	44908199	2.04132	-1.07856	-1.12449	0.869597	0.859608
bin46176100	chr17	46176100	46176199	2.033	-1.12531	-1.17322	0.879647	0.86977
bin44270900	chr17	44270900	44270999	2.33703	0.583523	0.608371	0.271471	0.279771
bin44580800	chr17	44580800	44580899	2.28202	0.274328	0.286009	0.387436	0.391916
bin45118500	chr17	45118500	45118599	2.25306	0.111599	0.116352	0.453687	0.455571
bin44287800	chr17	44287800	44287899	2.56335	1.85559	1.93461	0.0265192	0.0317558
bin45213100	chr17	45213100	45213199	2.42715	1.09006	1.13647	0.12788	0.137844
bin45031200	chr17	45031200	45031299	2.46408	1.29766	1.35291	0.0880416	0.0972026
bin44843200	chr17	44843200	44843299	1.95357	-1.57173	-1.63866	0.949358	0.941994
bin45150700	chr17	45150700	45150799	2.07259	-0.902771	-0.941212	0.826702	0.816676
bin46163400	chr17	46163400	46163499	2.07633	-0.881775	-0.919322	0.821036	0.811051
bin45603800	chr17	45603800	45603899	2.03967	-1.08783	-1.13415	0.871634	0.861665
bin45372500	chr17	45372500	45372599	2.40715	0.977672	1.0193	0.15403	0.164118
bin44084900	chr17	44084900	44084999	2.18503	-0.270801	-0.282332	0.611156	0.606728
bin46152600	chr17	46152600	46152699	2.24321	0.0562391	0.0586339	0.476622	0.477576
bin45392600	chr17	45392600	45392699	2.05225	-1.01711	-1.06042	0.855524	0.84545
bin45150200	chr17	45150200	45150299	2.20866	-0.137977	-0.143852	0.557191	0.554871
bin45204900	chr17	45204900	45204999	2.48439	1.4118	1.47192	0.0705218	0.0790046
bin45217800	chr17	45217800	45217899	2.45906	1.26943	1.32348	0.0928374	0.102144
bin44023100	chr17	44023100	44023199	2.26857	0.198769	0.207233	0.417914	0.421222
bin46192000	chr17	46192000	46192099	2.17943	-0.302277	-0.315148	0.623675	0.618779
bin44585900	chr17	44585900	44585999	2.21363	-0.110051	-0.114737	0.545673	0.543816
bin46230700	chr17	46230700	46230799	1.97144	-1.47128	-1.53393	0.937477	0.929393
bin45176000	chr17	45176000	45176099	2.65819	2.38867	2.49038	0.00638025	0.00845473
bin45159600	chr17	45159600	45159699	2.78704	3.11287	3.24542	0.000586383	0.000926386
bin46219600	chr17	46219600	46219699	2.16299	-0.394677	-0.411483	0.659641	0.653459
bin46175600	chr17	46175600	46175699	2.17295	-0.338693	-0.353115	0.637999	0.632579
bin44314100	chr17	44314100	44314199	2.31772	0.474996	0.495223	0.310221	0.317395
bin46218400	chr17	46218400	46218499	2.29984	0.374507	0.390454	0.348101	0.354014
bin44850600	chr17	44850600	44850699	1.961	-1.52999	-1.59514	0.944659	0.93699
bin45252700	chr17	45252700	45252799	2.31744	0.473409	0.493568	0.310806	0.317961
bin44000900	chr17	44000900	44000999	2.47984	1.38624	1.44527	0.0741914	0.0828371
bin44940700	chr17	44940700	44940799	2.36749	0.754763	0.786903	0.215669	0.225195
bin46503100	chr17	46503100	46503199	2.27925	0.258789	0.269808	0.393654	0.397899
bin45236500	chr17	45236500	45236599	2.3995	0.934648	0.974447	0.164917	0.174985
bin45171600	chr17	45171600	45171699	2.62486	2.20135	2.29509	0.0108639	0.0138555
bin44355600	chr17	44355600	44355699	2.16161	-0.402413	-0.419548	0.662592	0.65631
bin44789600	chr17	44789600	44789699	2.06126	-0.966482	-1.00764	0.843185	0.833098
bin45001400	chr17	45001400	45001499	2.30562	0.407011	0.424343	0.335658	0.342
bin44963900	chr17	44963900	44963999	2.42022	1.05113	1.09589	0.136563	0.146599
bin44781200	chr17	44781200	44781299	2.27945	0.259915	0.270982	0.393202	0.397465
bin45593200	chr17	45593200	45593299	2.1301	-0.579533	-0.60421	0.727148	0.718885
bin44583000	chr17	44583000	44583099	2.2204	-0.0719703	-0.0750349	0.529907	0.528687
bin46726400	chr17	46726400	46726499	2.19573	-0.210647	-0.219616	0.586915	0.583419
bin45571100	chr17	45571100	45571199	2.87308	3.59647	3.74962	8.85523e-05	0.000161281
bin44182100	chr17	44182100	44182199	2.09736	-0.763573	-0.796088	0.787009	0.777439
bin45138900	chr17	45138900	45138999	2.36157	0.72145	0.752171	0.225974	0.235316
bin46110800	chr17	46110800	46110899	2.19854	-0.19485	-0.203147	0.58049	0.577245
bin45519000	chr17	45519000	45519099	2.02078	-1.19398	-1.24482	0.893401	0.883756
bin44207500	chr17	44207500	44207599	2.05673	-0.991931	-1.03417	0.849471	0.839384
bin46267300	chr17	46267300	46267399	2.16657	-0.374525	-0.390473	0.651907	0.645993
bin46106400	chr17	46106400	46106499	2.10413	-0.725482	-0.756375	0.775288	0.765922
bin45385900	chr17	45385900	45385999	2.43372	1.12702	1.17501	0.119995	0.129867
bin45574000	chr17	45574000	45574099	2.38973	0.879777	0.917239	0.179509	0.18949
bin46785900	chr17	46785900	46785999	2.44869	1.21116	1.26274	0.103342	0.112916
bin45172100	chr17	45172100	45172199	2.67152	2.46357	2.56847	0.00510743	0.00687811
bin44584500	chr17	44584500	44584599	2.11046	-0.689924	-0.719302	0.764023	0.754879
bin45220600	chr17	45220600	45220699	2.38914	0.876436	0.913757	0.180422	0.190396
bin44021200	chr17	44021200	44021299	2.37592	0.802141	0.836297	0.201494	0.211236
bin44798100	chr17	44798100	44798199	1.99536	-1.33686	-1.39378	0.918308	0.909365
bin45371000	chr17	45371000	45371099	2.5327	1.68336	1.75504	0.0396263	0.0461528
bin46258300	chr17	46258300	46258399	2.21694	-0.0914387	-0.0953323	0.537975	0.536428
bin44931600	chr17	44931600	44931699	2.04598	-1.05232	-1.09713	0.863708	0.853674
bin44877900	chr17	44877900	44877999	2.17213	-0.343321	-0.357941	0.639806	0.634322
bin45272100	chr17	45272100	45272199	2.43902	1.15681	1.20607	0.113895	0.123674
bin44362400	chr17	44362400	44362499	2.38125	0.832094	0.867527	0.192827	0.202678
bin44973600	chr17	44973600	44973699	2.44963	1.2164	1.2682	0.102363	0.111916
bin44388400	chr17	44388400	44388499	2.33382	0.565475	0.589554	0.277745	0.285875
bin46130500	chr17	46130500	46130599	2.16572	-0.379349	-0.395502	0.653764	0.647786
bin45240500	chr17	45240500	45240599	2.39201	0.892577	0.930584	0.176034	0.186042
bin45359600	chr17	45359600	45359699	2.42899	1.10043	1.14729	0.125632	0.135573
bin45508300	chr17	45508300	45508399	1.89204	-1.9176	-1.99925	0.97721	0.972419
bin46178400	chr17	46178400	46178499	2.07323	-0.899193	-0.937482	0.825745	0.815725
bin45351300	chr17	45351300	45351399	2.37751	0.811065	0.845602	0.198887	0.208664
bin45362200	chr17	45362200	45362299	2.45839	1.26569	1.31959	0.0934868	0.102812
bin45468400	chr17	45468400	45468499	1.71774	-2.89726	-3.02063	0.998739	0.998118
bin45369800	chr17	45369800	45369899	2.66431	2.42307	2.52624	0.00576446	0.00769507
bin43940500	chr17	43940500	43940599	2.35493	0.684162	0.713295	0.237832	0.246936
bin44578800	chr17	44578800	44578899	2.16122	-0.40464	-0.42187	0.66344	0.657129
bin44900000	chr17	44900000	44900099	1.94728	-1.6071	-1.67553	0.953085	0.945984
bin45423600	chr17	45423600	45423699	2.12749	-0.59418	-0.619481	0.7322	0.723804
bin46103700	chr17	46103700	46103799	1.85699	-2.11456	-2.2046	0.986259	0.982766
bin44595600	chr17	44595600	44595699	2.29041	0.321484	0.335173	0.368747	0.373922
bin45162400	chr17	45162400	45162499	2.52443	1.63683	1.70652	0.0439552	0.0508334
bin44327800	chr17	44327800	44327899	2.43645	1.14235	1.191	0.116827	0.126653
bin46213500	chr17	46213500	46213599	2.16595	-0.37801	-0.394106	0.653249	0.647288
bin44804400	chr17	44804400	44804499	2.11653	-0.655829	-0.683756	0.752935	0.744033
bin44103500	chr17	44103500	44103599	2.8294	3.351	3.49369	0.000238195	0.000402601
bin45262500	chr17	45262500	45262599	2.17251	-0.34119	-0.355718	0.638974	0.63352
bin44030000	chr17	44030000	44030099	2.239	0.032573	0.03396	0.486455	0.487008
bin46826500	chr17	46826500	46826599	2.34319	0.618159	0.644481	0.259632	0.268235
bin46835900	chr17	46835900	46835999	2.30748	0.417473	0.43525	0.331691	0.338166
bin44142600	chr17	44142600	44142699	2.35095	0.661794	0.689974	0.245105	0.254052
bin45016000	chr17	45016000	45016099	2.3021	0.387238	0.403727	0.343207	0.34929
bin45237400	chr17	45237400	45237499	2.42011	1.05049	1.09522	0.13671	0.146747
bin45017000	chr17	45017000	45017099	2.58276	1.96469	2.04835	0.0202627	0.0247249
bin46238300	chr17	46238300	46238399	2.23285	-0.00202327	-0.00210943	0.500842	0.500807
bin46767500	chr17	46767500	46767599	2.30626	0.410614	0.428099	0.33429	0.340678
bin46196300	chr17	46196300	46196399	2.3074	0.416992	0.434748	0.331873	0.338342
bin46726800	chr17	46726800	46726899	2.16629	-0.376148	-0.392165	0.652532	0.646596
bin44363000	chr17	44363000	44363099	2.13156	-0.57132	-0.595648	0.724295	0.716109
bin43875200	chr17	43875200	43875299	2.32582	0.520543	0.542709	0.293665	0.301343
bin45578900	chr17	45578900	45578999	2.20501	-0.158466	-0.165214	0.565612	0.562955
bin45508400	chr17	45508400	45508499	1.97229	-1.46653	-1.52898	0.936865	0.928748
bin45583000	chr17	45583000	45583099	2.22687	-0.0356442	-0.037162	0.514822	0.514217
bin44369900	chr17	44369900	44369999	2.44285	1.17832	1.2285	0.10963	0.119334
bin44215000	chr17	44215000	44215099	2.27015	0.207625	0.216466	0.414312	0.417761
bin45284300	chr17	45284300	45284399	2.33567	0.575873	0.600395	0.274122	0.282351
bin46877200	chr17	46877200	46877299	2.32821	0.533945	0.556681	0.288873	0.29669
bin45402100	chr17	45402100	45402199	1.86343	-2.07836	-2.16686	0.984877	0.981162
bin44893900	chr17	44893900	44893999	2.13974	-0.525351	-0.547721	0.708058	0.70033
bin45769900	chr17	45769900	45769999	2.12254	-0.622007	-0.648493	0.741667	0.733031
bin43921000	chr17	43921000	43921099	2.29728	0.360115	0.375449	0.353663	0.359381
bin46164800	chr17	46164800	46164899	2.18223	-0.286551	-0.298753	0.617436	0.612772
bin46497300	chr17	46497300	46497399	2.23963	0.0360894	0.0376261	0.484993	0.485606
bin46907900	chr17	46907900	46907999	2.4314	1.11397	1.1614	0.122739	0.132647
bin44575800	chr17	44575800	44575899	2.31792	0.476137	0.496412	0.309802	0.316988
bin44008000	chr17	44008000	44008099	2.13986	-0.52468	-0.547022	0.707818	0.700097
bin45157400	chr17	45157400	45157499	2.1458	-0.491297	-0.512217	0.69575	0.688392
bin45263600	chr17	45263600	45263699	2.4611	1.28088	1.33542	0.0908691	0.100118
bin44190800	chr17	44190800	44190899	2.00206	-1.29921	-1.35453	0.912216	0.903063
bin46250100	chr17	46250100	46250199	2.09055	-0.801832	-0.835975	0.798416	0.788675
bin45674800	chr17	45674800	45674899	2.3124	0.445108	0.464062	0.321302	0.328121
bin46850500	chr17	46850500	46850599	2.1417	-0.514325	-0.536226	0.704099	0.696488
bin45368800	chr17	45368800	45368899	2.47775	1.37446	1.43298	0.0759315	0.0846502
bin46265700	chr17	46265700	46265799	2.19257	-0.22844	-0.238168	0.594125	0.590348
bin46287900	chr17	46287900	46287999	2.41089	0.998696	1.04122	0.148886	0.158971
bin43882900	chr17	43882900	43882999	2.20157	-0.177851	-0.185424	0.573552	0.57058
bin44108400	chr17	44108400	44108499	2.05324	-1.01152	-1.05459	0.854193	0.844115
bin44877400	chr17	44877400	44877499	2.10733	-0.707504	-0.737631	0.769631	0.760373
bin44307300	chr17	44307300	44307399	2.37067	0.772603	0.805502	0.210265	0.219879
bin43905300	chr17	43905300	43905399	2.31484	0.458811	0.478348	0.316201	0.323185
bin44250400	chr17	44250400	44250499	2.28366	0.283543	0.295616	0.383762	0.38838
bin44247900	chr17	44247900	44247999	2.31671	0.469346	0.489332	0.312304	0.319411
bin45006100	chr17	45006100	45006199	2.2255	-0.0433398	-0.0451853	0.51802	0.517285
bin44223000	chr17	44223000	44223099	2.42078	1.05429	1.09919	0.135843	0.145875
bin44913200	chr17	44913200	44913299	2.35596	0.68992	0.719298	0.235979	0.245122
bin45492900	chr17	45492900	45492999	1.99118	-1.36036	-1.41829	0.921946	0.913142
bin45264200	chr17	45264200	45264299	2.3974	0.922846	0.962143	0.167989	0.178044
bin44255700	chr17	44255700	44255799	2.55851	1.8284	1.90626	0.0283084	0.0337447
bin46225500	chr17	46225500	46225599	2.19881	-0.193364	-0.201598	0.579885	0.576663
bin43930600	chr17	43930600	43930699	2.23599	0.0156537	0.0163202	0.493489	0.493755
bin44196300	chr17	44196300	44196399	2.28714	0.303122	0.31603	0.37599	0.380898
bin46964400	chr17	46964400	46964499	2.38251	0.839174	0.874908	0.190812	0.200686
bin44719800	chr17	44719800	44719899	2.15773	-0.424214	-0.442277	0.670856	0.664295
bin45345400	chr17	45345400	45345499	2.3262	0.522653	0.544908	0.292908	0.300608
bin45589700	chr17	45589700	45589799	2.23666	0.0193997	0.0202258	0.491932	0.492261
bin45123600	chr17	45123600	45123699	2.28238	0.276395	0.288164	0.38661	0.391122
bin45365000	chr17	45365000	45365099	2.43317	1.12389	1.17175	0.120649	0.13053
bin46215100	chr17	46215100	46215199	2.29882	0.368764	0.384466	0.350316	0.356152
bin44264100	chr17	44264100	44264199	2.54157	1.73316	1.80696	0.035384	0.0415335
bin45508600	chr17	45508600	45508699	2.09597	-0.771339	-0.804184	0.789355	0.779747
bin45292400	chr17	45292400	45292499	2.31259	0.446157	0.465156	0.32091	0.327742
bin46241600	chr17	46241600	46241699	2.23886	0.031777	0.0331301	0.486785	0.487325
bin45219800	chr17	45219800	45219899	2.21914	-0.079048	-0.082414	0.532841	0.531503
bin45247900	chr17	45247900	45247999	2.53247	1.68204	1.75366	0.0397444	0.046281
bin46237400	chr17	46237400	46237499	2.13252	-0.565937	-0.590035	0.722416	0.714282
bin44879600	chr17	44879600	44879699	2.14279	-0.508194	-0.529834	0.701886	0.694341
bin44201200	chr17	44201200	44201299	2.14357	-0.503827	-0.525281	0.700306	0.692809
bin46154200	chr17	46154200	46154299	2.16093	-0.406256	-0.423555	0.664055	0.657723
bin46958300	chr17	46958300	46958399	2.63523	2.25959	2.35581	0.00924115	0.0119232
bin45578100	chr17	45578100	45578199	2.26558	0.181934	0.189681	0.424779	0.427817
bin44194200	chr17	44194200	44194299	2.12614	-0.601814	-0.62744	0.734815	0.726351
bin43910600	chr17	43910600	43910699	2.24403	0.0608303	0.0634205	0.474716	0.475747
[truncated: 14,201 more rows]

## Sheet: s3 - BAC MPRA HEKs
label	chr	start	end	statistic	zscore	mad.score	pval.mad	pval.zscore
bin46166000	chr17	46166000	46166099	1.43067	-0.797172	-0.862841	0.805888	0.787324
bin46199200	chr17	46199200	46199299	1.49153	-0.303203	-0.32818	0.628612	0.619132
bin43987600	chr17	43987600	43987699	1.52012	-0.0711594	-0.0770214	0.530697	0.528365
bin44575900	chr17	44575900	44575999	1.73637	1.6839	1.82262	0.0341804	0.0461
bin45363800	chr17	45363800	45363899	1.48973	-0.317834	-0.344016	0.634583	0.624694
bin45279300	chr17	45279300	45279399	1.50293	-0.210723	-0.228082	0.590209	0.583448
bin46182100	chr17	46182100	46182199	1.5356	0.0544279	0.0589116	0.476511	0.478297
bin44186800	chr17	44186800	44186899	1.56697	0.309029	0.334486	0.369006	0.37865
bin45478000	chr17	45478000	45478099	1.86347	2.71543	2.93912	0.00164574	0.00330952
bin44737900	chr17	44737900	44737999	1.60117	0.586639	0.634965	0.262725	0.278723
bin44720000	chr17	44720000	44720099	1.52067	-0.0667326	-0.0722298	0.528791	0.526603
bin46941600	chr17	46941600	46941699	1.3422	-1.51524	-1.64006	0.949504	0.935144
bin44902300	chr17	44902300	44902399	1.71101	1.47811	1.59988	0.054813	0.0696888
bin46860500	chr17	46860500	46860599	1.22903	-2.43368	-2.63416	0.995783	0.992527
bin46529100	chr17	46529100	46529199	1.62791	0.803652	0.869855	0.19219	0.210799
bin46152400	chr17	46152400	46152499	1.49721	-0.257165	-0.278349	0.609628	0.601474
bin44238500	chr17	44238500	44238599	1.81248	2.30162	2.49122	0.00636529	0.0106784
bin46203900	chr17	46203900	46203999	1.50813	-0.168497	-0.182377	0.572357	0.566904
bin46749600	chr17	46749600	46749699	1.31749	-1.71573	-1.85707	0.968349	0.956894
bin45341800	chr17	45341800	45341899	1.51852	-0.0842082	-0.091145	0.536311	0.533555
bin45342900	chr17	45342900	45342999	1.76437	1.91118	2.06861	0.0192911	0.027991
bin46168100	chr17	46168100	46168199	1.61912	0.73229	0.792614	0.214001	0.231996
bin46730400	chr17	46730400	46730499	1.46459	-0.521904	-0.564897	0.713928	0.699131
bin43945300	chr17	43945300	43945399	1.63072	0.826432	0.894511	0.185524	0.20428
bin44792100	chr17	44792100	44792199	1.57225	0.351871	0.380858	0.351654	0.362467
bin45392200	chr17	45392200	45392299	1.67121	1.15509	1.25025	0.105605	0.124026
bin44270300	chr17	44270300	44270399	1.51457	-0.116205	-0.125778	0.550046	0.546255
bin45332800	chr17	45332800	45332899	1.516	-0.104626	-0.113245	0.545082	0.541664
bin46181800	chr17	46181800	46181899	1.47078	-0.471678	-0.510534	0.695161	0.681422
bin45271700	chr17	45271700	45271799	1.45072	-0.634442	-0.686706	0.753866	0.737104
bin46497300	chr17	46497300	46497399	1.45694	-0.583934	-0.632037	0.736319	0.720368
bin45594200	chr17	45594200	45594299	1.51364	-0.123786	-0.133983	0.553292	0.549258
bin44200100	chr17	44200100	44200199	1.65555	1.02792	1.1126	0.132939	0.151993
bin46123700	chr17	46123700	46123799	1.52436	-0.036758	-0.039786	0.515868	0.514661
bin45362000	chr17	45362000	45362099	1.50094	-0.226857	-0.245545	0.596983	0.589732
bin45259100	chr17	45259100	45259199	1.55334	0.19844	0.214787	0.414967	0.42135
bin44833800	chr17	44833800	44833899	1.49006	-0.315149	-0.34111	0.63349	0.623676
bin44155500	chr17	44155500	44155599	1.51156	-0.140676	-0.152265	0.560511	0.555937
bin44108300	chr17	44108300	44108399	1.66055	1.06854	1.15656	0.123726	0.142639
bin45164900	chr17	45164900	45164999	1.5055	-0.189877	-0.205518	0.581416	0.575297
bin45693500	chr17	45693500	45693599	1.45081	-0.63371	-0.685913	0.753616	0.736865
bin46753200	chr17	46753200	46753299	1.49117	-0.306155	-0.331375	0.629819	0.620256
bin45720100	chr17	45720100	45720199	1.45387	-0.608886	-0.659044	0.745066	0.7287
bin46198900	chr17	46198900	46198999	1.39708	-1.0698	-1.15793	0.876553	0.857645
bin45384000	chr17	45384000	45384099	1.52212	-0.0549684	-0.0594966	0.523722	0.521918
bin43951100	chr17	43951100	43951199	1.5503	0.173725	0.188036	0.425424	0.431041
bin45385700	chr17	45385700	45385799	1.51653	-0.100336	-0.108601	0.543241	0.539961
bin46112200	chr17	46112200	46112299	1.62122	0.74931	0.811036	0.208672	0.226835
bin45280100	chr17	45280100	45280199	1.64417	0.935616	1.01269	0.155604	0.174736
bin44380100	chr17	44380100	44380199	1.92358	3.20334	3.46722	0.000262932	0.00067922
bin46609100	chr17	46609100	46609199	1.51915	-0.0791035	-0.0856199	0.534116	0.531525
bin45333300	chr17	45333300	45333399	1.69955	1.38507	1.49917	0.0669149	0.0830156
bin44843800	chr17	44843800	44843899	1.71332	1.49684	1.62015	0.0525999	0.0672169
bin44894300	chr17	44894300	44894399	1.58837	0.482685	0.522448	0.300679	0.31466
bin45158900	chr17	45158900	45158999	1.53423	0.0433366	0.0469066	0.481294	0.482717
bin45336200	chr17	45336200	45336299	1.61681	0.713508	0.772286	0.219973	0.237766
bin46545000	chr17	46545000	46545099	1.48624	-0.346159	-0.374675	0.646049	0.635389
bin44312000	chr17	44312000	44312099	1.45862	-0.570353	-0.617338	0.731494	0.715781
bin45281600	chr17	45281600	45281699	1.64129	0.912231	0.987379	0.161728	0.180823
bin46417000	chr17	46417000	46417099	1.33384	-1.58309	-1.7135	0.95669	0.943299
bin44078800	chr17	44078800	44078899	2.03383	4.09806	4.43564	4.58986e-06	2.08318e-05
bin44955600	chr17	44955600	44955699	1.55624	0.221962	0.240247	0.405069	0.412172
bin44593400	chr17	44593400	44593499	1.80148	2.21232	2.39456	0.00832006	0.0134724
bin45135000	chr17	45135000	45135099	1.52587	-0.024541	-0.0265626	0.510596	0.509789
bin44581100	chr17	44581100	44581199	1.82686	2.41828	2.61749	0.00442893	0.00779706
bin44854100	chr17	44854100	44854199	1.68277	1.24887	1.35175	0.0882279	0.105856
bin45312100	chr17	45312100	45312199	1.89011	2.93169	3.17319	0.000753859	0.00168563
bin44924400	chr17	44924400	44924499	1.57008	0.334238	0.361772	0.358761	0.3691
bin45286100	chr17	45286100	45286199	1.58745	0.475214	0.514361	0.3035	0.317317
bin45369300	chr17	45369300	45369399	1.52619	-0.0218995	-0.0237036	0.509455	0.508736
bin46265600	chr17	46265600	46265699	1.58138	0.426008	0.461101	0.322363	0.335051
bin44912100	chr17	44912100	44912199	1.64096	0.909511	0.984434	0.162451	0.18154
bin44827400	chr17	44827400	44827499	1.54457	0.127205	0.137684	0.445245	0.449389
bin46448400	chr17	46448400	46448499	1.3277	-1.6329	-1.76742	0.961421	0.948755
bin46201500	chr17	46201500	46201599	1.45959	-0.562501	-0.608839	0.728684	0.713113
bin45250700	chr17	45250700	45250799	1.61397	0.690516	0.747399	0.227411	0.244935
bin45635800	chr17	45635800	45635899	1.68821	1.29301	1.39952	0.080828	0.0980041
bin45371500	chr17	45371500	45371599	1.48688	-0.340974	-0.369063	0.64396	0.633439
bin46493800	chr17	46493800	46493899	1.54964	0.168349	0.182217	0.427706	0.433154
bin44844400	chr17	44844400	44844499	1.89454	2.96763	3.2121	0.000658844	0.00150052
bin45365200	chr17	45365200	45365299	1.52908	0.00149539	0.00161857	0.499354	0.499403
bin44291100	chr17	44291100	44291199	1.61216	0.675805	0.731476	0.232244	0.249582
bin46239700	chr17	46239700	46239799	1.50269	-0.212646	-0.230164	0.591018	0.584199
bin44214800	chr17	44214800	44214899	1.68425	1.26089	1.36476	0.0861647	0.103675
bin46892400	chr17	46892400	46892499	1.39786	-1.06348	-1.15109	0.875153	0.856219
bin46671800	chr17	46671800	46671899	1.37918	-1.21511	-1.31521	0.905779	0.887837
bin46919000	chr17	46919000	46919099	1.43223	-0.784485	-0.849109	0.80209	0.783622
bin44591800	chr17	44591800	44591899	1.87345	2.79648	3.02685	0.00123558	0.00258312
bin45588100	chr17	45588100	45588199	1.48538	-0.353157	-0.382249	0.648862	0.638015
bin45389100	chr17	45389100	45389199	1.58393	0.446658	0.483453	0.314387	0.327561
bin45265800	chr17	45265800	45265899	1.5488	0.161604	0.174916	0.430573	0.435809
bin44593900	chr17	44593900	44593999	1.74601	1.76212	1.90728	0.0282423	0.0390247
bin43995400	chr17	43995400	43995499	1.68827	1.29353	1.40009	0.0807436	0.0979141
bin46824600	chr17	46824600	46824699	1.44252	-0.701037	-0.758786	0.77601	0.75836
bin45582200	chr17	45582200	45582299	1.49537	-0.272052	-0.294463	0.615798	0.607209
bin45414200	chr17	45414200	45414299	1.56623	0.303	0.32796	0.371471	0.380945
bin43875900	chr17	43875900	43875999	1.55153	0.183757	0.198895	0.421173	0.427102
bin44894400	chr17	44894400	44894499	1.55999	0.252361	0.27315	0.392369	0.400381
bin46818100	chr17	46818100	46818199	1.51636	-0.101735	-0.110116	0.543841	0.540517
bin46261000	chr17	46261000	46261099	1.55766	0.233509	0.252745	0.400233	0.407683
bin46264300	chr17	46264300	46264399	1.87567	2.81448	3.04633	0.00115827	0.00244283
bin44899800	chr17	44899800	44899899	1.50481	-0.195437	-0.211537	0.583766	0.577475
bin46137900	chr17	46137900	46137999	1.62285	0.762588	0.825409	0.20457	0.222855
bin45354400	chr17	45354400	45354499	1.53939	0.0852081	0.0922273	0.463259	0.466048
bin44916900	chr17	44916900	44916999	1.61192	0.673846	0.729356	0.232892	0.250205
bin45019800	chr17	45019800	45019899	1.54637	0.141854	0.15354	0.438986	0.443598
bin45356000	chr17	45356000	45356099	1.48672	-0.342252	-0.370446	0.644475	0.633919
bin46954400	chr17	46954400	46954499	1.18279	-2.80897	-3.04036	0.998819	0.997515
bin46283600	chr17	46283600	46283699	1.6378	0.883928	0.956744	0.169348	0.188368
bin46823300	chr17	46823300	46823399	1.45583	-0.593017	-0.641869	0.739521	0.723415
bin45172900	chr17	45172900	45172999	1.47631	-0.426768	-0.461924	0.677932	0.665226
bin44884800	chr17	44884800	44884899	1.58545	0.459044	0.496859	0.309644	0.323101
bin44268900	chr17	44268900	44268999	1.70112	1.39784	1.51299	0.0651407	0.0810803
bin45231800	chr17	45231800	45231899	1.4071	-0.988515	-1.06995	0.857678	0.83855
bin46145300	chr17	46145300	46145399	1.51517	-0.111353	-0.120526	0.547967	0.544332
bin44303300	chr17	44303300	44303399	1.4712	-0.468245	-0.506818	0.693859	0.680195
bin44010900	chr17	44010900	44010999	1.53282	0.0319129	0.0345418	0.486223	0.487271
bin45360200	chr17	45360200	45360299	1.39971	-1.04848	-1.13486	0.871782	0.852792
bin44117000	chr17	44117000	44117099	1.4319	-0.787235	-0.852086	0.802917	0.784428
bin44990100	chr17	44990100	44990199	1.58157	0.427521	0.462739	0.321776	0.3345
bin46711700	chr17	46711700	46711799	1.37838	-1.22153	-1.32216	0.906943	0.889058
bin45354700	chr17	45354700	45354799	1.53362	0.0384065	0.0415704	0.483421	0.484682
bin43943500	chr17	43943500	43943599	1.54969	0.168797	0.182702	0.427516	0.432978
bin45420300	chr17	45420300	45420399	1.44959	-0.643608	-0.696627	0.756982	0.740085
bin46205600	chr17	46205600	46205699	1.71749	1.5307	1.6568	0.0487803	0.0629217
bin45476600	chr17	45476600	45476699	1.47908	-0.404306	-0.437612	0.669166	0.657006
bin44205800	chr17	44205800	44205899	1.66032	1.06671	1.15458	0.124131	0.143052
bin44290200	chr17	44290200	44290299	1.68559	1.27179	1.37656	0.0843239	0.101723
bin44100000	chr17	44100000	44100099	1.5842	0.448912	0.485893	0.313522	0.326748
bin44877200	chr17	44877200	44877299	1.43344	-0.774686	-0.838503	0.799126	0.780737
bin44969200	chr17	44969200	44969299	1.50401	-0.201957	-0.218594	0.586517	0.580025
bin46138400	chr17	46138400	46138499	1.51603	-0.104419	-0.113021	0.544993	0.541581
bin44862000	chr17	44862000	44862099	1.65924	1.05788	1.14502	0.1261	0.145055
bin46258200	chr17	46258200	46258299	1.72953	1.62839	1.76254	0.0389894	0.0517209
bin46824100	chr17	46824100	46824199	1.48339	-0.369332	-0.399756	0.655332	0.64406
bin46947600	chr17	46947600	46947699	1.7836	2.06722	2.23751	0.0126264	0.0193568
bin45347600	chr17	45347600	45347699	1.46588	-0.511374	-0.5535	0.710039	0.695455
bin44155600	chr17	44155600	44155699	1.58624	0.465455	0.503798	0.307202	0.320803
bin45452500	chr17	45452500	45452599	1.47941	-0.40163	-0.434715	0.668115	0.656022
bin45399100	chr17	45399100	45399199	1.57897	0.406467	0.439951	0.329986	0.3422
bin45450600	chr17	45450600	45450699	1.61325	0.684631	0.74103	0.229338	0.246788
bin45204800	chr17	45204800	45204899	1.66638	1.11585	1.20777	0.113567	0.132243
bin45448400	chr17	45448400	45448499	1.52841	-0.00390358	-0.00422515	0.501686	0.501557
bin44309100	chr17	44309100	44309199	1.60746	0.637625	0.690151	0.24505	0.261859
bin45334500	chr17	45334500	45334599	1.62021	0.741105	0.802156	0.211231	0.229315
bin46192900	chr17	46192900	46192999	1.53438	0.0444981	0.0481637	0.480793	0.482254
bin46262700	chr17	46262700	46262799	1.62542	0.783401	0.847936	0.198237	0.216696
bin43874400	chr17	43874400	43874499	1.32511	-1.65391	-1.79016	0.963286	0.950927
bin46156500	chr17	46156500	46156599	1.52625	-0.0214344	-0.0232001	0.509255	0.50855
bin45647200	chr17	45647200	45647299	1.45619	-0.590026	-0.638631	0.738469	0.722413
bin44317700	chr17	44317700	44317799	1.73483	1.67137	1.80906	0.0352211	0.047324
bin46760700	chr17	46760700	46760799	1.47313	-0.452611	-0.489896	0.687896	0.674586
bin45148500	chr17	45148500	45148599	1.44199	-0.7053	-0.763401	0.777388	0.759688
bin45251800	chr17	45251800	45251899	1.50458	-0.197301	-0.213554	0.584553	0.578204
bin45239100	chr17	45239100	45239199	1.69198	1.32366	1.4327	0.0759716	0.0928078
bin45004400	chr17	45004400	45004499	1.50286	-0.211243	-0.228644	0.590427	0.583651
bin44222200	chr17	44222200	44222299	1.62411	0.772812	0.836475	0.201444	0.219817
bin44871900	chr17	44871900	44871999	1.59484	0.535242	0.579334	0.281182	0.296241
bin44981600	chr17	44981600	44981699	1.49062	-0.31066	-0.336252	0.631659	0.62197
bin45221100	chr17	45221100	45221199	1.58492	0.454715	0.492174	0.311298	0.324657
bin45373700	chr17	45373700	45373799	1.5428	0.112912	0.122213	0.451365	0.45505
bin44944500	chr17	44944500	44944599	1.73253	1.65277	1.78892	0.0368141	0.0491893
bin44308500	chr17	44308500	44308599	1.54024	0.0920754	0.0996604	0.460307	0.463319
bin44211600	chr17	44211600	44211699	1.70219	1.40645	1.52231	0.0639655	0.0797952
bin46200100	chr17	46200100	46200199	1.55004	0.171652	0.185792	0.426304	0.431856
bin46687300	chr17	46687300	46687399	1.34846	-1.46439	-1.58502	0.943519	0.928456
bin44589300	chr17	44589300	44589399	1.63881	0.892116	0.965606	0.167121	0.186165
bin45487000	chr17	45487000	45487099	1.51897	-0.0805621	-0.0871986	0.534743	0.532105
bin46531900	chr17	46531900	46531999	1.34073	-1.52712	-1.65292	0.950826	0.936634
bin44320400	chr17	44320400	44320499	1.67061	1.15022	1.24497	0.106571	0.125027
bin45490700	chr17	45490700	45490799	1.57043	0.337155	0.364929	0.357582	0.368
bin44590500	chr17	44590500	44590599	1.86443	2.72321	2.94754	0.00160157	0.00323258
bin46142300	chr17	46142300	46142399	1.54344	0.118063	0.127789	0.449158	0.453009
bin45481700	chr17	45481700	45481799	1.42944	-0.807159	-0.873651	0.808846	0.790212
bin45352300	chr17	45352300	45352399	1.54025	0.0921969	0.0997919	0.460255	0.463271
bin44003200	chr17	44003200	44003299	1.51119	-0.143656	-0.15549	0.561782	0.557114
bin46493000	chr17	46493000	46493099	1.55474	0.209788	0.227069	0.410185	0.416917
bin45392000	chr17	45392000	45392099	1.69504	1.34849	1.45958	0.0722034	0.0887504
bin44268500	chr17	44268500	44268599	1.76634	1.92711	2.08586	0.0184958	0.0269833
bin46269500	chr17	46269500	46269599	1.6023	0.595741	0.644817	0.259523	0.275674
bin45692700	chr17	45692700	45692799	1.50671	-0.180017	-0.194846	0.577243	0.57143
bin46517200	chr17	46517200	46517299	1.78361	2.0673	2.23759	0.0126237	0.0193532
bin45441600	chr17	45441600	45441699	1.47649	-0.425337	-0.460376	0.677377	0.664705
bin45027800	chr17	45027800	45027899	1.5155	-0.108716	-0.117672	0.546836	0.543286
bin46512800	chr17	46512800	46512899	1.46987	-0.479046	-0.518508	0.697948	0.684047
bin44863100	chr17	44863100	44863199	1.52344	-0.0442371	-0.0478813	0.519095	0.517642
bin45151700	chr17	45151700	45151799	1.48532	-0.353611	-0.38274	0.649044	0.638185
bin43981600	chr17	43981600	43981699	1.34257	-1.51221	-1.63678	0.949162	0.934759
bin43985500	chr17	43985500	43985599	1.6767	1.19963	1.29845	0.0970658	0.115142
bin45729700	chr17	45729700	45729799	1.48528	-0.353945	-0.383102	0.649178	0.63831
bin45579000	chr17	45579000	45579099	1.69201	1.32391	1.43297	0.0759333	0.0927667
bin45501300	chr17	45501300	45501399	1.54003	0.0903774	0.0978225	0.461037	0.463994
bin43898300	chr17	43898300	43898399	1.50821	-0.16785	-0.181677	0.572082	0.566649
bin46136700	chr17	46136700	46136799	1.64685	0.957375	1.03624	0.150045	0.169189
bin46738100	chr17	46738100	46738199	1.35616	-1.40192	-1.51741	0.935419	0.919531
bin46150200	chr17	46150200	46150299	1.46712	-0.501382	-0.542685	0.706327	0.691949
bin45154700	chr17	45154700	45154799	1.3833	-1.18162	-1.27895	0.899543	0.881321
bin44174700	chr17	44174700	44174799	1.4436	-0.69221	-0.749233	0.773142	0.755597
bin45345900	chr17	45345900	45345999	1.48622	-0.346317	-0.374846	0.646112	0.635448
bin45539000	chr17	45539000	45539099	1.56232	0.271326	0.293677	0.384502	0.39307
bin46183600	chr17	46183600	46183699	1.57742	0.393876	0.426323	0.334936	0.346836
bin45077800	chr17	45077800	45077899	1.33842	-1.54591	-1.67326	0.952862	0.938937
bin44100300	chr17	44100300	44100399	1.26644	-2.13011	-2.30559	0.989433	0.983419
bin45252700	chr17	45252700	45252799	1.57312	0.358932	0.3885	0.348823	0.359823
bin46548900	chr17	46548900	46548999	1.47781	-0.414575	-0.448727	0.673186	0.660774
bin45127800	chr17	45127800	45127899	1.53447	0.0452943	0.0490256	0.480449	0.481936
bin46196400	chr17	46196400	46196499	1.63668	0.87479	0.946853	0.171857	0.190844
bin44606700	chr17	44606700	44606799	1.77573	2.00337	2.1684	0.0150639	0.0225687
bin45343000	chr17	45343000	45343099	1.86097	2.69515	2.91717	0.00176613	0.00351788
bin44200300	chr17	44200300	44200399	2.00241	3.84307	4.15965	1.59367e-05	6.07531e-05
bin44807700	chr17	44807700	44807799	1.61846	0.726911	0.786792	0.215702	0.23364
bin46883400	chr17	46883400	46883499	1.83962	2.52188	2.72963	0.00317028	0.00583644
bin46194800	chr17	46194800	46194899	1.51118	-0.143765	-0.155608	0.561829	0.557157
bin43989500	chr17	43989500	43989599	1.29338	-1.9114	-2.06885	0.98072	0.972023
bin46580300	chr17	46580300	46580399	1.50143	-0.222882	-0.241243	0.595316	0.588186
bin46290600	chr17	46290600	46290699	1.76793	1.94007	2.09989	0.0178691	0.0261853
bin43860200	chr17	43860200	43860299	1.66189	1.07943	1.16835	0.121332	0.140198
bin44909400	chr17	44909400	44909499	1.54135	0.101072	0.109398	0.456443	0.459747
bin45292100	chr17	45292100	45292199	1.67922	1.22009	1.3206	0.093318	0.111216
bin46144000	chr17	46144000	46144099	1.6007	0.582803	0.630813	0.264081	0.280013
bin45429300	chr17	45429300	45429399	1.53621	0.059396	0.0642889	0.47437	0.476318
bin46211400	chr17	46211400	46211499	1.55224	0.189486	0.205095	0.418749	0.424856
bin45211400	chr17	45211400	45211499	1.54851	0.159237	0.172355	0.431579	0.436741
bin44101500	chr17	44101500	44101599	1.37809	-1.22392	-1.32474	0.907371	0.889508
bin46239300	chr17	46239300	46239399	1.54054	0.0945341	0.102322	0.459251	0.462342
bin44589900	chr17	44589900	44589999	1.7554	1.83833	1.98977	0.023308	0.0330066
bin44170200	chr17	44170200	44170299	1.57655	0.386789	0.418652	0.337735	0.349456
bin44276900	chr17	44276900	44276999	1.57763	0.395574	0.42816	0.334267	0.34621
bin44324600	chr17	44324600	44324699	1.58824	0.481661	0.52134	0.301065	0.315023
bin44133200	chr17	44133200	44133299	1.37309	-1.26451	-1.36868	0.91445	0.896977
bin44152800	chr17	44152800	44152899	1.4724	-0.458474	-0.496242	0.690138	0.676694
bin45429100	chr17	45429100	45429199	1.61256	0.67903	0.734967	0.23118	0.248559
bin46792100	chr17	46792100	46792199	1.44618	-0.671318	-0.726619	0.76627	0.748991
bin44953600	chr17	44953600	44953699	1.26836	-2.11446	-2.28864	0.98895	0.982762
bin45019100	chr17	45019100	45019199	1.48986	-0.316754	-0.342848	0.634143	0.624285
bin44326200	chr17	44326200	44326299	1.81838	2.34952	2.54307	0.0054941	0.0093987
bin45350600	chr17	45350600	45350699	1.50735	-0.174838	-0.189241	0.575048	0.569397
bin46168500	chr17	46168500	46168599	1.61791	0.722486	0.782003	0.217106	0.234998
bin44379500	chr17	44379500	44379599	1.63639	0.872455	0.944326	0.172502	0.19148
bin46736500	chr17	46736500	46736599	1.39619	-1.07702	-1.16574	0.87814	0.859263
bin44370000	chr17	44370000	44370099	1.96538	3.54256	3.83438	6.29396e-05	0.000198135
bin44036700	chr17	44036700	44036799	1.5946	0.533308	0.577241	0.281888	0.29691
bin45335200	chr17	45335200	45335299	1.90767	3.07418	3.32743	0.000438261	0.0010554
bin44197700	chr17	44197700	44197799	1.4708	-0.471446	-0.510283	0.695073	0.681339
bin45504800	chr17	45504800	45504899	1.42451	-0.847186	-0.916975	0.820422	0.801554
bin45352400	chr17	45352400	45352499	1.55528	0.21419	0.231834	0.408333	0.4152
bin46239500	chr17	46239500	46239599	1.56925	0.327539	0.354521	0.361474	0.37163
bin44750100	chr17	44750100	44750199	1.58239	0.434155	0.46992	0.319206	0.332088
bin44036300	chr17	44036300	44036399	1.8997	3.00948	3.2574	0.000562195	0.00130847
bin45321000	chr17	45321000	45321099	1.70419	1.42271	1.53991	0.0617912	0.0774102
bin44583100	chr17	44583100	44583199	1.76581	1.92286	2.08126	0.0187052	0.0272491
bin45414000	chr17	45414000	45414099	1.38082	-1.20176	-1.30075	0.903329	0.885271
bin44284200	chr17	44284200	44284299	1.80952	2.27759	2.46521	0.00684668	0.0113756
bin45141700	chr17	45141700	45141799	1.58794	0.479224	0.518702	0.301984	0.31589
bin46161700	chr17	46161700	46161799	1.48873	-0.325984	-0.352838	0.637895	0.627782
bin46212700	chr17	46212700	46212799	1.54035	0.0929973	0.100658	0.459911	0.462953
bin46343400	chr17	46343400	46343499	1.56329	0.279203	0.302203	0.381249	0.390044
bin46738800	chr17	46738800	46738899	1.43942	-0.726164	-0.785984	0.784062	0.766131
bin44738000	chr17	44738000	44738099	1.54322	0.116307	0.125888	0.44991	0.453705
bin45271400	chr17	45271400	45271499	1.67148	1.15726	1.2526	0.105176	0.123582
bin45380300	chr17	45380300	45380399	1.45738	-0.580423	-0.628237	0.735076	0.719185
bin46269900	chr17	46269900	46269999	1.50225	-0.216203	-0.234013	0.592513	0.585585
bin46163400	chr17	46163400	46163499	1.57074	0.339666	0.367647	0.356568	0.367054
bin46261100	chr17	46261100	46261199	1.61168	0.671926	0.727278	0.233528	0.250815
bin46184200	chr17	46184200	46184299	1.50869	-0.163983	-0.177492	0.570439	0.565128
bin44897600	chr17	44897600	44897699	1.54138	0.101357	0.109706	0.456321	0.459634
bin46183000	chr17	46183000	46183099	1.50262	-0.213223	-0.230787	0.59126	0.584423
bin46272300	chr17	46272300	46272399	1.64764	0.963732	1.04312	0.148446	0.16759
bin44217600	chr17	44217600	44217699	1.5394	0.0852978	0.0923245	0.46322	0.466012
bin44925000	chr17	44925000	44925099	1.59772	0.55859	0.604605	0.272721	0.288221
bin45382500	chr17	45382500	45382599	1.46147	-0.547199	-0.592276	0.723167	0.707879
bin45562300	chr17	45562300	45562399	1.4476	-0.659736	-0.714083	0.762412	0.745288
bin45660000	chr17	45660000	45660099	1.28376	-1.98953	-2.15342	0.984357	0.976679
bin46160300	chr17	46160300	46160399	1.51575	-0.106669	-0.115456	0.545958	0.542474
bin46137600	chr17	46137600	46137699	1.57441	0.369457	0.399892	0.344618	0.355893
bin46209700	chr17	46209700	46209799	1.53242	0.0286509	0.0310111	0.48763	0.488572
bin46883600	chr17	46883600	46883699	1.51721	-0.0948098	-0.10262	0.540868	0.537767
bin46218200	chr17	46218200	46218299	1.43612	-0.752957	-0.814984	0.792459	0.774262
bin45589700	chr17	45589700	45589799	1.48006	-0.396357	-0.429008	0.666041	0.654079
bin44226400	chr17	44226400	44226499	1.52587	-0.0245532	-0.0265759	0.510601	0.509794
bin44157600	chr17	44157600	44157699	1.54932	0.1658	0.179459	0.428789	0.434157
bin45371100	chr17	45371100	45371199	1.65441	1.01871	1.10263	0.135095	0.154171
bin44190100	chr17	44190100	44190199	1.52992	0.00830972	0.00899425	0.496412	0.496685
bin46759900	chr17	46759900	46759999	1.35563	-1.4062	-1.52204	0.936	0.920167
bin44915000	chr17	44915000	44915099	1.56633	0.303861	0.328892	0.371119	0.380617
bin46741800	chr17	46741800	46741899	1.35376	-1.42142	-1.53852	0.938039	0.922403
bin45055700	chr17	45055700	45055799	1.72448	1.58741	1.71818	0.0428817	0.0562094
bin46228000	chr17	46228000	46228099	1.52693	-0.0158906	-0.0171997	0.506861	0.506339
bin45537000	chr17	45537000	45537099	1.69127	1.31789	1.42645	0.0768692	0.0937709
bin46291400	chr17	46291400	46291499	1.62183	0.754313	0.816452	0.207121	0.225331
bin44138000	chr17	44138000	44138099	1.52493	-0.0321608	-0.0348101	0.513884	0.512828
bin45514700	chr17	45514700	45514799	1.62	0.739399	0.800309	0.211766	0.229832
bin46850900	chr17	46850900	46850999	1.42964	-0.805514	-0.871871	0.808361	0.789739
bin43963700	chr17	43963700	43963799	1.35922	-1.37704	-1.49048	0.931951	0.91575
bin44172500	chr17	44172500	44172599	1.46043	-0.555612	-0.601382	0.726207	0.710762
bin43929300	chr17	43929300	43929399	1.33073	-1.60828	-1.74077	0.959138	0.946113
bin46211900	chr17	46211900	46211999	1.56025	0.254492	0.275457	0.391483	0.399558
bin44194100	chr17	44194100	44194199	1.6479	0.965852	1.04542	0.147915	0.167059
bin44603800	chr17	44603800	44603899	1.86755	2.74857	2.97499	0.00146498	0.00299279
bin44882400	chr17	44882400	44882499	1.57399	0.366037	0.39619	0.345982	0.357169
bin46140600	chr17	46140600	46140699	1.50692	-0.178326	-0.193016	0.576527	0.570766
bin46259200	chr17	46259200	46259299	1.50367	-0.204704	-0.221567	0.587675	0.581098
bin45032600	chr17	45032600	45032699	1.64314	0.92727	1.00366	0.157772	0.176893
bin46151300	chr17	46151300	46151399	1.47554	-0.433034	-0.468706	0.68036	0.667505
bin45364900	chr17	45364900	45364999	1.48066	-0.391458	-0.423706	0.66411	0.652271
bin46197400	chr17	46197400	46197499	1.57873	0.404521	0.437845	0.330749	0.342915
bin45139500	chr17	45139500	45139599	1.5537	0.201358	0.217946	0.413736	0.420209
bin46755700	chr17	46755700	46755799	1.55961	0.249336	0.269876	0.393628	0.40155
bin44382400	chr17	44382400	44382499	1.52376	-0.0416636	-0.0450957	0.517984	0.516617
bin45123200	chr17	45123200	45123299	1.47004	-0.477672	-0.517021	0.697429	0.683558
bin46158200	chr17	46158200	46158299	1.55852	0.240466	0.260275	0.397326	0.404984
bin44805200	chr17	44805200	44805299	1.57904	0.407026	0.440556	0.329767	0.341994
bin44929600	chr17	44929600	44929699	1.54283	0.113091	0.122407	0.451288	0.454979
bin43951000	chr17	43951000	43951099	1.54512	0.131698	0.142547	0.443324	0.447612
bin43935100	chr17	43935100	43935199	1.60778	0.640274	0.693018	0.244149	0.260997
bin43945900	chr17	43945900	43945999	1.51342	-0.125542	-0.135884	0.554044	0.549953
bin45578900	chr17	45578900	45578999	1.62972	0.818352	0.885767	0.187872	0.206578
bin46129500	chr17	46129500	46129599	1.58317	0.440529	0.476819	0.316746	0.329777
bin46148100	chr17	46148100	46148199	1.56302	0.276968	0.299785	0.382171	0.390902
bin45448000	chr17	45448000	45448099	1.55381	0.202197	0.218853	0.413382	0.419882
bin46675700	chr17	46675700	46675799	1.3754	-1.24579	-1.34841	0.911237	0.893579
bin46175000	chr17	46175000	46175099	1.50833	-0.166864	-0.18061	0.571663	0.566261
bin46234400	chr17	46234400	46234499	1.48765	-0.334754	-0.36233	0.641447	0.631095
bin45232400	chr17	45232400	45232499	1.58915	0.489033	0.529318	0.298292	0.312409
bin44754900	chr17	44754900	44754999	1.71338	1.4973	1.62065	0.0525468	0.0671575
bin44903600	chr17	44903600	44903699	1.70169	1.40239	1.51792	0.0645172	0.0803988
bin46386100	chr17	46386100	46386199	1.38884	-1.13669	-1.23032	0.890712	0.872165
bin46816300	chr17	46816300	46816399	1.42557	-0.838588	-0.907669	0.817974	0.79915
bin46215500	chr17	46215500	46215599	1.48074	-0.390777	-0.422969	0.663841	0.652019
bin44291700	chr17	44291700	44291799	1.69018	1.30903	1.41687	0.0782604	0.0952612
bin45355900	chr17	45355900	45355999	1.52106	-0.0635801	-0.0688177	0.527433	0.525348
bin47013000	chr17	47013000	47013099	1.44715	-0.663413	-0.718064	0.763641	0.746467
bin45708300	chr17	45708300	45708399	1.44389	-0.689903	-0.746736	0.772389	0.754873
bin45361200	chr17	45361200	45361299	1.56379	0.283211	0.306542	0.379596	0.388507
bin45029500	chr17	45029500	45029599	1.65928	1.05826	1.14544	0.126013	0.144967
bin44942500	chr17	44942500	44942599	1.74456	1.75037	1.89456	0.0290754	0.0400275
bin45770600	chr17	45770600	45770699	1.4228	-0.861014	-0.931942	0.824317	0.805385
bin45705200	chr17	45705200	45705299	1.39727	-1.0683	-1.1563	0.876221	0.857306
bin45157400	chr17	45157400	45157499	1.53041	0.0123107	0.0133248	0.494684	0.495089
bin46213800	chr17	46213800	46213899	1.48356	-0.367883	-0.398189	0.654754	0.64352
bin45426700	chr17	45426700	45426799	1.56265	0.274012	0.296584	0.383392	0.392038
bin46492300	chr17	46492300	46492399	1.44393	-0.689568	-0.746373	0.772279	0.754767
bin46238600	chr17	46238600	46238699	1.60586	0.62471	0.676173	0.249466	0.266081
bin44911100	chr17	44911100	44911199	1.53728	0.0680978	0.0737075	0.470622	0.472854
bin45469200	chr17	45469200	45469299	1.58434	0.45002	0.487092	0.313097	0.326348
bin44951500	chr17	44951500	44951599	1.58101	0.422952	0.457794	0.32355	0.336165
bin45574600	chr17	45574600	45574699	1.61715	0.716287	0.775293	0.219083	0.236907
bin46239900	chr17	46239900	46239999	1.47399	-0.445599	-0.482306	0.685206	0.672057
bin44014500	chr17	44014500	44014599	1.40343	-1.01822	-1.1021	0.864791	0.845713
bin44588700	chr17	44588700	44588799	1.83788	2.50773	2.71431	0.00332068	0.00607547
bin45259600	chr17	45259600	45259699	1.61245	0.678126	0.733989	0.231478	0.248846
bin44741700	chr17	44741700	44741799	1.49505	-0.274647	-0.297272	0.61687	0.608206
bin44223400	chr17	44223400	44223499	1.74903	1.78665	1.93383	0.0265668	0.0369968
bin46908100	chr17	46908100	46908199	0.985682	-4.40872	-4.7719	0.999999	0.999995
bin46275400	chr17	46275400	46275499	1.76638	1.92747	2.08625	0.0184781	0.0269607
bin46830700	chr17	46830700	46830799	1.42511	-0.842343	-0.911733	0.819045	0.800202
bin45580400	chr17	45580400	45580499	1.60607	0.626406	0.678008	0.248883	0.265524
bin46135900	chr17	46135900	46135999	1.54084	0.096992	0.104982	0.458195	0.461366
bin44209400	chr17	44209400	44209499	1.77961	2.03485	2.20247	0.013816	0.0209332
bin44319800	chr17	44319800	44319899	1.60542	0.621116	0.672282	0.250702	0.267262
bin45014700	chr17	45014700	45014799	1.48256	-0.376006	-0.406981	0.657989	0.646544
bin46159900	chr17	46159900	46159999	1.65245	1.00281	1.08542	0.138868	0.157977
bin45594300	chr17	45594300	45594399	1.50731	-0.175177	-0.189608	0.575192	0.56953
bin43986400	chr17	43986400	43986499	1.55636	0.222912	0.241275	0.404671	0.411802
bin46171600	chr17	46171600	46171699	1.56295	0.276401	0.299171	0.382405	0.39112
bin44185700	chr17	44185700	44185799	1.58291	0.438393	0.474507	0.317569	0.330551
bin46173000	chr17	46173000	46173099	1.50465	-0.196787	-0.212998	0.584336	0.578003
bin46820600	chr17	46820600	46820699	1.44142	-0.709898	-0.768378	0.778869	0.761116
bin45154800	chr17	45154800	45154899	1.47058	-0.473268	-0.512254	0.695763	0.681989
bin44219800	chr17	44219800	44219899	1.70211	1.40587	1.52169	0.0640436	0.0798806
bin46132300	chr17	46132300	46132399	1.52577	-0.0253279	-0.0274144	0.510935	0.510103
bin46182800	chr17	46182800	46182899	1.52251	-0.0517683	-0.0560329	0.522342	0.520643
bin45376000	chr17	45376000	45376099	1.59234	0.514902	0.557318	0.288655	0.303311
bin46210900	chr17	46210900	46210999	1.46952	-0.481901	-0.521599	0.699025	0.685062
bin45356400	chr17	45356400	45356499	1.46516	-0.517231	-0.559839	0.712205	0.697503
bin44102900	chr17	44102900	44102999	1.66566	1.11002	1.20147	0.114785	0.133494
bin46217600	chr17	46217600	46217699	1.48785	-0.333107	-0.360548	0.640781	0.630473
bin44938900	chr17	44938900	44938999	1.61964	0.736539	0.797213	0.212664	0.230701
bin45275000	chr17	45275000	45275099	1.44944	-0.644851	-0.697973	0.757403	0.740488
bin44037700	chr17	44037700	44037799	1.59877	0.567114	0.613832	0.269663	0.285318
bin44581000	chr17	44581000	44581099	1.83252	2.46427	2.66727	0.00382351	0.00686466
bin45043500	chr17	45043500	45043599	1.6499	0.982089	1.06299	0.143893	0.163028
bin46122300	chr17	46122300	46122399	1.52153	-0.0597537	-0.0646761	0.525784	0.523824
bin45582800	chr17	45582800	45582899	1.59054	0.500333	0.54155	0.294064	0.30842
bin44796400	chr17	44796400	44796499	1.63691	0.876639	0.948855	0.171347	0.190341
bin46989600	chr17	46989600	46989699	1.60069	0.582672	0.630671	0.264128	0.280057
bin45444900	chr17	45444900	45444999	1.53727	0.0679944	0.0735956	0.470666	0.472895
bin44915100	chr17	44915100	44915199	1.59707	0.55335	0.598934	0.274608	0.290012
bin46126400	chr17	46126400	46126499	1.59435	0.531272	0.575037	0.282633	0.297615
bin46982400	chr17	46982400	46982499	1.70719	1.4471	1.56631	0.058638	0.0739343
bin45263400	chr17	45263400	45263499	1.49475	-0.277129	-0.299958	0.617896	0.60916
bin46558700	chr17	46558700	46558799	1.38337	-1.18103	-1.27833	0.899433	0.881205
bin45654900	chr17	45654900	45654999	1.36644	-1.3185	-1.42712	0.923227	0.906332
bin44222500	chr17	44222500	44222599	2.00586	3.87112	4.19001	1.39471e-05	5.41691e-05
bin45197500	chr17	45197500	45197599	1.59868	0.566361	0.613017	0.269933	0.285574
bin45316200	chr17	45316200	45316299	1.6655	1.10874	1.20007	0.115056	0.133772
bin46216700	chr17	46216700	46216799	1.40356	-1.01723	-1.10103	0.864558	0.845478
bin46790100	chr17	46790100	46790199	1.46312	-0.533776	-0.577747	0.718283	0.703252
bin45220100	chr17	45220100	45220199	1.64224	0.919904	0.995684	0.159702	0.178811
bin44576600	chr17	44576600	44576699	1.77258	1.97774	2.14066	0.0161505	0.0239789
bin45375100	chr17	45375100	45375199	1.57371	0.363727	0.39369	0.346905	0.358031
bin45230500	chr17	45230500	45230599	1.65745	1.04341	1.12936	0.129373	0.14838
bin46744300	chr17	46744300	46744399	1.61263	0.679588	0.735571	0.230996	0.248383
bin45669000	chr17	45669000	45669099	1.53986	0.0890369	0.0963716	0.461613	0.464526
bin46261500	chr17	46261500	46261599	1.5804	0.418027	0.452463	0.325468	0.337964
bin45425800	chr17	45425800	45425899	1.45943	-0.563775	-0.610218	0.729141	0.713547
bin46229800	chr17	46229800	46229899	1.4777	-0.415514	-0.449743	0.673552	0.661117
bin44097200	chr17	44097200	44097299	1.4033	-1.01931	-1.10328	0.865047	0.845972
bin46776200	chr17	46776200	46776299	1.53929	0.0843621	0.0913116	0.463622	0.466384
bin45508300	chr17	45508300	45508399	1.72934	1.62681	1.76082	0.0391342	0.0518888
bin46138200	chr17	46138200	46138299	1.51226	-0.135015	-0.146137	0.558093	0.5537
bin44105300	chr17	44105300	44105399	1.48099	-0.388791	-0.420819	0.663056	0.651285
bin45226000	chr17	45226000	45226099	1.60751	0.63809	0.690655	0.244891	0.261707
bin43974500	chr17	43974500	43974599	1.52569	-0.0259774	-0.0281173	0.511216	0.510362
bin46284200	chr17	46284200	46284299	1.56143	0.264059	0.285812	0.387511	0.395867
bin45434500	chr17	45434500	45434599	1.58074	0.420804	0.455469	0.324386	0.336949
bin44355300	chr17	44355300	44355399	1.40931	-0.970532	-1.05048	0.853252	0.834109
bin43952900	chr17	43952900	43952999	1.60344	0.604999	0.654838	0.256286	0.27259
bin45577900	chr17	45577900	45577999	1.57381	0.364578	0.394611	0.346565	0.357713
bin44882300	chr17	44882300	44882399	1.62446	0.775605	0.839498	0.200595	0.218991
bin44915300	chr17	44915300	44915399	1.56542	0.296428	0.320847	0.374163	0.383452
bin45369800	chr17	45369800	45369899	1.49018	-0.314194	-0.340077	0.633101	0.623313
bin46203500	chr17	46203500	46203599	1.50306	-0.209623	-0.226891	0.589746	0.583019
bin45715700	chr17	45715700	45715799	1.47336	-0.450731	-0.487861	0.687176	0.673908
bin44063500	chr17	44063500	44063599	1.53818	0.0753615	0.0815697	0.467494	0.469964
bin44133300	chr17	44133300	44133399	1.57802	0.398744	0.431592	0.333019	0.345041
bin45467500	chr17	45467500	45467599	1.45702	-0.583351	-0.631406	0.736113	0.720171
bin46121800	chr17	46121800	46121899	1.522	-0.0559031	-0.0605083	0.524125	0.522291
bin44851100	chr17	44851100	44851199	1.52823	-0.00537631	-0.0058192	0.502322	0.502145
bin45253200	chr17	45253200	45253299	1.58057	0.419389	0.453937	0.324937	0.337466
bin45663700	chr17	45663700	45663799	1.36544	-1.32661	-1.4359	0.924484	0.907682
bin46755400	chr17	46755400	46755499	1.43513	-0.761002	-0.823692	0.794943	0.776672
bin44009300	chr17	44009300	44009399	1.46778	-0.495956	-0.536812	0.704301	0.690037
bin46772700	chr17	46772700	46772799	1.3817	-1.1946	-1.293	0.901995	0.883877
bin44161100	chr17	44161100	44161199	1.49423	-0.281334	-0.30451	0.61963	0.610773
bin46252500	chr17	46252500	46252599	1.45985	-0.56038	-0.606543	0.727923	0.71239
bin45750500	chr17	45750500	45750599	1.35731	-1.39257	-1.50729	0.934132	0.918126
bin46170100	chr17	46170100	46170199	1.77798	2.02163	2.18816	0.0143288	0.0216075
bin45289700	chr17	45289700	45289799	1.69897	1.38034	1.49405	0.0675817	0.0837414
bin44581800	chr17	44581800	44581899	1.79388	2.15063	2.3278	0.00996142	0.0157526
bin44213100	chr17	44213100	44213199	1.62467	0.777334	0.84137	0.20007	0.218481
bin44749000	chr17	44749000	44749099	1.61151	0.670565	0.725805	0.233979	0.251249
bin44153100	chr17	44153100	44153199	1.47076	-0.47177	-0.510634	0.695196	0.681455
bin46725600	chr17	46725600	46725699	1.46764	-0.497109	-0.53806	0.704732	0.690444
bin44171100	chr17	44171100	44171199	1.58553	0.459633	0.497497	0.309419	0.32289
bin46796900	chr17	46796900	46796999	1.30618	-1.80756	-1.95646	0.974794	0.964662
bin45679400	chr17	45679400	45679499	1.43402	-0.769993	-0.833423	0.797697	0.779348
bin46189600	chr17	46189600	46189699	1.53036	0.0119129	0.0128942	0.494856	0.495248
bin44210000	chr17	44210000	44210099	1.69969	1.38622	1.50041	0.0667542	0.0828406
bin45386900	chr17	45386900	45386999	1.64201	0.918081	0.993711	0.160182	0.179288
bin45479700	chr17	45479700	45479799	1.36951	-1.29354	-1.40009	0.919258	0.902087
bin43940000	chr17	43940000	43940099	1.62942	0.815847	0.883054	0.188603	0.207294
bin45387300	chr17	45387300	45387399	1.58666	0.468825	0.507445	0.305921	0.319598
bin46754000	chr17	46754000	46754099	1.30455	-1.82081	-1.9708	0.975627	0.965682
bin44916700	chr17	44916700	44916799	1.54723	0.148803	0.161061	0.436023	0.440855
bin45163500	chr17	45163500	45163599	1.55153	0.183765	0.198903	0.421169	0.427099
bin45730000	chr17	45730000	45730099	1.45179	-0.625757	-0.677306	0.750894	0.734263
bin45160400	chr17	45160400	45160499	1.50085	-0.227629	-0.246381	0.597306	0.590033
bin46285800	chr17	46285800	46285899	1.51678	-0.0983359	-0.106437	0.542382	0.539167
bin46113800	chr17	46113800	46113899	1.44698	-0.664829	-0.719596	0.764113	0.74692
bin46202100	chr17	46202100	46202199	1.50612	-0.184828	-0.200054	0.579281	0.573318
bin44861300	chr17	44861300	44861399	1.60254	0.597748	0.646989	0.258819	0.275004
bin43875800	chr17	43875800	43875899	1.51	-0.153343	-0.165976	0.565912	0.560936
bin46528000	chr17	46528000	46528099	1.46408	-0.526017	-0.569349	0.71544	0.700562
bin45578500	chr17	45578500	45578599	1.75982	1.87418	2.02857	0.021251	0.0304528
bin44811800	chr17	44811800	44811899	1.80087	2.20735	2.38919	0.00844274	0.0136446
bin46805700	chr17	46805700	46805799	1.37677	-1.23463	-1.33634	0.909281	0.891517
bin45222700	chr17	45222700	45222799	1.47144	-0.466256	-0.504665	0.693103	0.679484
bin45295300	chr17	45295300	45295399	1.74566	1.75933	1.90426	0.028438	0.0392605
bin44865400	chr17	44865400	44865499	1.60011	0.578026	0.625643	0.265775	0.281623
bin44293500	chr17	44293500	44293599	1.7349	1.67198	1.80971	0.0351705	0.0472646
bin46779900	chr17	46779900	46779999	1.37706	-1.23225	-1.33376	0.908859	0.891072
bin44941600	chr17	44941600	44941699	1.50606	-0.185277	-0.20054	0.579471	0.573494
bin46265500	chr17	46265500	46265599	1.61084	0.665077	0.719865	0.235804	0.253001
bin44036800	chr17	44036800	44036899	1.54291	0.113726	0.123095	0.451016	0.454727
bin45178100	chr17	45178100	45178199	1.51761	-0.0915933	-0.0991385	0.539486	0.536489
bin44993600	chr17	44993600	44993699	1.6924	1.32703	1.43634	0.0754522	0.09225
bin46950200	chr17	46950200	46950299	1.62487	0.778957	0.843126	0.199579	0.218003
bin45364600	chr17	45364600	45364699	2.00075	3.82959	4.14506	1.6986e-05	6.41786e-05
bin46258500	chr17	46258500	46258599	1.74447	1.74963	1.89376	0.0291284	0.0400912
bin45593000	chr17	45593000	45593099	1.52909	0.00159317	0.00172441	0.499312	0.499364
bin46798500	chr17	46798500	46798599	1.44759	-0.659846	-0.714203	0.762449	0.745324
bin46262400	chr17	46262400	46262499	1.59355	0.524742	0.567969	0.285028	0.299881
bin44746600	chr17	44746600	44746699	1.47188	-0.462685	-0.5008	0.691744	0.678205
bin45455700	chr17	45455700	45455799	1.53311	0.034262	0.0370844	0.485209	0.486334
bin44156400	chr17	44156400	44156499	1.69297	1.33164	1.44133	0.0747452	0.0914899
bin45655400	chr17	45655400	45655499	1.44375	-0.691003	-0.747926	0.772748	0.755218
bin46115600	chr17	46115600	46115699	1.3622	-1.35293	-1.46438	0.928454	0.91196
bin45032400	chr17	45032400	45032499	1.54146	0.101974	0.110374	0.456056	0.459389
bin45279500	chr17	45279500	45279599	1.58861	0.484676	0.524602	0.29993	0.313953
bin45382700	chr17	45382700	45382799	1.44008	-0.720838	-0.78022	0.782369	0.764496
bin45061800	chr17	45061800	45061899	1.65626	1.03371	1.11887	0.131598	0.150635
bin45293400	chr17	45293400	45293499	1.58068	0.420272	0.454893	0.324593	0.337143
bin44838400	chr17	44838400	44838499	1.65533	1.02619	1.11072	0.133344	0.152402
bin44869400	chr17	44869400	44869499	1.56615	0.302407	0.327319	0.371713	0.381171
bin44825600	chr17	44825600	44825699	1.52518	-0.0301425	-0.0326256	0.513013	0.512023
bin45348600	chr17	45348600	45348699	1.5714	0.344958	0.373375	0.354435	0.365063
bin45385000	chr17	45385000	45385099	1.44643	-0.669287	-0.724421	0.765596	0.748344
bin45222100	chr17	45222100	45222199	1.49063	-0.310561	-0.336144	0.631619	0.621933
bin46168600	chr17	46168600	46168699	1.50725	-0.175667	-0.190138	0.5754	0.569722
bin45236000	chr17	45236000	45236099	1.69722	1.36614	1.47868	0.0696127	0.0859473
bin45224300	chr17	45224300	45224399	1.59905	0.569423	0.61633	0.268838	0.284535
bin45057900	chr17	45057900	45057999	1.46768	-0.496833	-0.537761	0.704629	0.690346
bin44597900	chr17	44597900	44597999	1.90687	3.06771	3.32042	0.000449414	0.00107854
bin44591500	chr17	44591500	44591599	1.63974	0.89967	0.973783	0.165082	0.184148
bin46778700	chr17	46778700	46778799	1.39256	-1.10644	-1.19759	0.884462	0.865733
bin44116800	chr17	44116800	44116899	1.54256	0.110885	0.12002	0.452234	0.455854
bin46721100	chr17	46721100	46721199	1.49385	-0.284425	-0.307856	0.620904	0.611958
bin46253900	chr17	46253900	46253999	1.48668	-0.342622	-0.370846	0.644624	0.634059
bin44203200	chr17	44203200	44203299	1.62854	0.808774	0.875399	0.190678	0.209323
bin46144100	chr17	46144100	46144199	1.65274	1.00513	1.08793	0.138314	0.157418
bin45143400	chr17	45143400	45143499	1.58033	0.417481	0.451872	0.325681	0.338163
bin45386600	chr17	45386600	45386699	1.529	0.000855666	0.000926154	0.499631	0.499659
bin44868400	chr17	44868400	44868499	1.79925	2.19423	2.37499	0.00877483	0.0141095
bin45461700	chr17	45461700	45461799	1.60988	0.657328	0.711477	0.238394	0.255485
bin43914400	chr17	43914400	43914499	1.6186	0.728103	0.788083	0.215324	0.233275
bin44353100	chr17	44353100	44353199	1.43595	-0.754316	-0.816455	0.79288	0.77467
bin46155500	chr17	46155500	46155599	1.55157	0.184081	0.199246	0.421035	0.426975
bin45597000	chr17	45597000	45597099	1.48789	-0.332747	-0.360158	0.640635	0.630337
bin46551600	chr17	46551600	46551699	1.17971	-2.83401	-3.06747	0.998921	0.997702
bin45232800	chr17	45232800	45232899	1.55704	0.228442	0.247261	0.402353	0.409651
bin46704800	chr17	46704800	46704899	1.40485	-1.00672	-1.08965	0.862066	0.842964
bin44012200	chr17	44012200	44012299	1.55558	0.21657	0.234411	0.407333	0.414272
bin44995600	chr17	44995600	44995699	1.26488	-2.14275	-2.31927	0.98981	0.983934
bin44989600	chr17	44989600	44989699	1.44005	-0.721065	-0.780465	0.782441	0.764565
bin44301500	chr17	44301500	44301599	1.86221	2.70526	2.92811	0.00170514	0.00341256
bin46263300	chr17	46263300	46263399	1.54425	0.124623	0.134889	0.44635	0.450411
bin44805000	chr17	44805000	44805099	1.52912	0.00187085	0.00202497	0.499192	0.499254
bin45233800	chr17	45233800	45233899	1.69031	1.31004	1.41796	0.0781017	0.0950914
bin46155400	chr17	46155400	46155499	1.53424	0.0434124	0.0469886	0.481261	0.482686
bin44813900	chr17	44813900	44813999	1.62384	0.770594	0.834074	0.20212	0.220474
bin44747300	chr17	44747300	44747399	1.96165	3.51231	3.80164	7.18697e-05	0.000222117
bin45030600	chr17	45030600	45030699	1.6704	1.14844	1.24305	0.106925	0.125393
bin44224600	chr17	44224600	44224699	1.51909	-0.0795443	-0.086097	0.534305	0.5317
bin43849200	chr17	43849200	43849299	1.69167	1.32113	1.42996	0.0763644	0.0932295
bin46136300	chr17	46136300	46136399	1.55357	0.200298	0.216799	0.414183	0.420624
bin44396600	chr17	44396600	44396699	1.61909	0.732049	0.792354	0.214077	0.232069
bin44991700	chr17	44991700	44991799	1.62152	0.751796	0.813728	0.2079	0.226087
bin46502400	chr17	46502400	46502499	1.59151	0.508228	0.550095	0.291127	0.305647
bin44094900	chr17	44094900	44094999	1.4383	-0.735255	-0.795824	0.786933	0.768908
bin45392400	chr17	45392400	45392499	1.66851	1.13314	1.22648	0.110009	0.128579
bin45664300	chr17	45664300	45664399	1.55313	0.196735	0.212942	0.415686	0.422017
bin44380500	chr17	44380500	44380599	1.88883	2.92129	3.16194	0.000783619	0.00174294
bin44192200	chr17	44192200	44192299	1.55353	0.199926	0.216396	0.41434	0.420769
bin46861700	chr17	46861700	46861799	1.46598	-0.510591	-0.552652	0.709749	0.695181
bin45286200	chr17	45286200	45286299	1.63159	0.83353	0.902194	0.183477	0.202273
bin43936700	chr17	43936700	43936799	1.45078	-0.633995	-0.686222	0.753713	0.736958
bin45300800	chr17	45300800	45300899	1.84546	2.56929	2.78094	0.00271009	0.0050954
bin45605300	chr17	45605300	45605399	1.5669	0.308497	0.33391	0.369224	0.378852
bin46153400	chr17	46153400	46153499	1.48953	-0.319495	-0.345814	0.635259	0.625324
bin44870100	chr17	44870100	44870199	1.6055	0.621747	0.672965	0.250485	0.267054
bin45433700	chr17	45433700	45433799	1.51065	-0.148054	-0.160251	0.563658	0.55885
bin44194400	chr17	44194400	44194499	1.95919	3.49229	3.77998	7.84218e-05	0.000239451
bin44010300	chr17	44010300	44010399	1.34861	-1.46317	-1.5837	0.943369	0.928289
bin46733400	chr17	46733400	46733499	1.36414	-1.33711	-1.44726	0.926088	0.909407
bin44394800	chr17	44394800	44394899	1.66587	1.11175	1.20333	0.114424	0.133123
bin44914100	chr17	44914100	44914199	1.60098	0.585104	0.633303	0.263268	0.279239
bin46128700	chr17	46128700	46128799	1.50266	-0.212942	-0.230484	0.591142	0.584314
bin45379000	chr17	45379000	45379099	1.49703	-0.258613	-0.279917	0.61023	0.602033
bin46179500	chr17	46179500	46179599	1.62127	0.749768	0.811533	0.20853	0.226697
bin44228200	chr17	44228200	44228299	1.77357	1.98579	2.14938	0.0158023	0.0235283
bin44771700	chr17	44771700	44771799	1.7861	2.08747	2.25943	0.0119282	0.0184227
bin43955900	chr17	43955900	43955999	1.54601	0.13889	0.150332	0.440251	0.444768
bin44041900	chr17	44041900	44041999	1.39948	-1.05033	-1.13685	0.8722	0.853216
bin45750400	chr17	45750400	45750499	1.37913	-1.21551	-1.31564	0.905853	0.887914
bin44145200	chr17	44145200	44145299	1.8692	2.76198	2.9895	0.00139716	0.00287262
bin46147200	chr17	46147200	46147299	1.52444	-0.0361019	-0.0390759	0.515585	0.514399
bin44378600	chr17	44378600	44378699	1.88941	2.92599	3.16702	0.000770038	0.00171682
bin44361500	chr17	44361500	44361599	2.14066	4.9651	5.37411	3.84801e-08	3.43329e-07
bin46132000	chr17	46132000	46132099	1.66621	1.11447	1.20628	0.113855	0.132539
bin43987500	chr17	43987500	43987599	1.52667	-0.018035	-0.0195207	0.507787	0.507195
bin46500800	chr17	46500800	46500899	1.54692	0.146293	0.158344	0.437093	0.441845
bin46180700	chr17	46180700	46180799	1.53348	0.0372232	0.0402896	0.483931	0.485154
bin46142500	chr17	46142500	46142599	1.56438	0.288028	0.311755	0.377613	0.386663
bin44876400	chr17	44876400	44876499	1.6195	0.735396	0.795977	0.213023	0.231049
bin45161900	chr17	45161900	45161999	1.51734	-0.0937549	-0.101478	0.540415	0.537348
bin46549000	chr17	46549000	46549099	1.33118	-1.60464	-1.73683	0.958792	0.945714
bin46133100	chr17	46133100	46133199	1.58548	0.459232	0.497063	0.309572	0.323034
bin46201900	chr17	46201900	46201999	1.43014	-0.801454	-0.867476	0.80716	0.788566
bin44600100	chr17	44600100	44600199	1.83283	2.46679	2.67	0.00379257	0.00681651
bin44164700	chr17	44164700	44164799	1.53697	0.0655297	0.0709279	0.471728	0.473876
bin45240700	chr17	45240700	45240799	1.5465	0.142881	0.154651	0.438548	0.443192
bin44065900	chr17	44065900	44065999	1.17892	-2.84041	-3.07439	0.998945	0.997747
bin45383500	chr17	45383500	45383599	1.47846	-0.40932	-0.443039	0.671131	0.658848
bin44909000	chr17	44909000	44909099	1.54185	0.105189	0.113855	0.454677	0.458113
bin44886900	chr17	44886900	44886999	1.70238	1.408	1.52398	0.0637563	0.079566
bin46287000	chr17	46287000	46287099	2.013	3.92904	4.25271	1.05601e-05	4.26427e-05
bin45070300	chr17	45070300	45070399	1.5795	0.410757	0.444594	0.328307	0.340625
bin44870700	chr17	44870700	44870799	1.68796	1.29103	1.39738	0.08115	0.0983473
bin46764900	chr17	46764900	46764999	1.40176	-1.03184	-1.11684	0.867968	0.848926
bin45458500	chr17	45458500	45458599	1.71566	1.51585	1.64072	0.0504277	0.0647789
bin46768500	chr17	46768500	46768599	1.38642	-1.15634	-1.25159	0.894641	0.876228
bin45257600	chr17	45257600	45257699	1.53929	0.0843768	0.0913276	0.463616	0.466378
bin44143500	chr17	44143500	44143599	1.56821	0.319135	0.345425	0.364887	0.374812
bin46711500	chr17	46711500	46711599	1.39867	-1.05688	-1.14394	0.873676	0.854717
bin45153200	chr17	45153200	45153299	1.53987	0.0891235	0.0964653	0.461576	0.464492
bin46827600	chr17	46827600	46827699	1.45556	-0.595203	-0.644235	0.740288	0.724146
bin44322300	chr17	44322300	44322399	1.50349	-0.206197	-0.223183	0.588304	0.581682
bin45704500	chr17	45704500	45704599	1.33227	-1.59582	-1.72728	0.957941	0.944735
bin43867000	chr17	43867000	43867099	1.4479	-0.657325	-0.711474	0.761605	0.744514
bin45700800	chr17	45700800	45700899	1.31911	-1.70262	-1.84288	0.967326	0.95568
bin46134200	chr17	46134200	46134299	1.58732	0.47417	0.513232	0.303895	0.317689
bin44730900	chr17	44730900	44730999	1.75676	1.84941	2.00176	0.0226554	0.0321995
bin46908700	chr17	46908700	46908799	1.4032	-1.02011	-1.10414	0.865234	0.846162
bin44939600	chr17	44939600	44939699	1.51917	-0.0789301	-0.0854322	0.534041	0.531456
bin44110700	chr17	44110700	44110799	1.46203	-0.542669	-0.587373	0.721523	0.706321
bin44765200	chr17	44765200	44765299	1.60313	0.602513	0.652147	0.257153	0.273416
bin45339700	chr17	45339700	45339799	1.54592	0.13818	0.149563	0.440555	0.445049
bin47031000	chr17	47031000	47031099	1.52804	-0.00690797	-0.00747703	0.502983	0.502756
bin44077500	chr17	44077500	44077599	1.63041	0.823936	0.89181	0.186247	0.204988
bin44929300	chr17	44929300	44929399	1.58996	0.495653	0.536484	0.295812	0.31007
bin45172800	chr17	45172800	45172899	1.41833	-0.897303	-0.971221	0.834281	0.815221
bin46723400	chr17	46723400	46723499	1.3748	-1.25064	-1.35367	0.912079	0.894468
bin44912800	chr17	44912800	44912899	1.5335	0.0373591	0.0404367	0.483872	0.485099
bin44251100	chr17	44251100	44251199	1.88857	2.91915	3.15962	0.000789871	0.00175495
bin44029700	chr17	44029700	44029799	1.56546	0.296811	0.321262	0.374006	0.383305
bin43944500	chr17	43944500	43944599	1.92779	3.23747	3.50416	0.000229023	0.000602981
bin46133300	chr17	46133300	46133399	1.5537	0.201371	0.217959	0.41373	0.420204
bin43951900	chr17	43951900	43951999	1.53929	0.0843589	0.0913083	0.463624	0.466386
bin45590800	chr17	45590800	45590899	1.41101	-0.956768	-1.03558	0.849802	0.830658
bin46147700	chr17	46147700	46147799	1.4629	-0.535634	-0.579759	0.718961	0.703894
bin45174400	chr17	45174400	45174499	1.519	-0.0802563	-0.0868677	0.534612	0.531983
bin44956300	chr17	44956300	44956399	1.50555	-0.189482	-0.205091	0.581249	0.575142
bin45343600	chr17	45343600	45343699	1.48021	-0.39513	-0.42768	0.665558	0.653626
bin45264300	chr17	45264300	45264399	1.54109	0.099029	0.107187	0.45732	0.460558
bin44877100	chr17	44877100	44877199	1.57847	0.402341	0.435485	0.331605	0.343717
bin43981100	chr17	43981100	43981199	1.53087	0.0160569	0.0173796	0.493067	0.493594
bin43901600	chr17	43901600	43901699	1.62076	0.745601	0.807022	0.209827	0.227954
bin44228700	chr17	44228700	44228799	1.61956	0.735893	0.796515	0.212866	0.230898
bin43977300	chr17	43977300	43977399	1.49194	-0.299879	-0.324583	0.627252	0.617865
bin45143900	chr17	45143900	45143999	1.42318	-0.857972	-0.92865	0.823465	0.804546
bin46103700	chr17	46103700	46103799	1.42863	-0.81371	-0.880742	0.810771	0.792095
bin43863200	chr17	43863200	43863299	1.91191	3.1086	3.36468	0.000383161	0.000939878
bin46832000	chr17	46832000	46832099	1.56834	0.320179	0.346555	0.364463	0.374416
bin45576700	chr17	45576700	45576799	1.4981	-0.249909	-0.270496	0.606611	0.598671
bin45376800	chr17	45376800	45376899	1.47119	-0.468298	-0.506876	0.693879	0.680214
bin44335600	chr17	44335600	44335699	1.7786	2.0266	2.19355	0.014134	0.0213517
bin44733300	chr17	44733300	44733399	1.57217	0.35126	0.380197	0.3519	0.362696
bin44938700	chr17	44938700	44938799	1.624	0.771926	0.835515	0.201714	0.220079
bin45452300	chr17	45452300	45452399	1.53992	0.0894877	0.0968595	0.461419	0.464347
bin45592600	chr17	45592600	45592699	1.43663	-0.748798	-0.810483	0.791169	0.773011
bin44585700	chr17	44585700	44585799	1.85651	2.65898	2.87802	0.00200091	0.00391891
bin44110000	chr17	44110000	44110099	1.50553	-0.189625	-0.205246	0.58131	0.575199
bin45354900	chr17	45354900	45354999	1.50218	-0.216833	-0.234696	0.592778	0.585831
bin45199900	chr17	45199900	45199999	1.54005	0.090557	0.0980169	0.460959	0.463922
bin45245800	chr17	45245800	45245899	1.52374	-0.0418278	-0.0452735	0.518055	0.516682
bin45039200	chr17	45039200	45039299	1.43213	-0.785346	-0.850041	0.802349	0.783875
bin44215100	chr17	44215100	44215199	1.62936	0.815361	0.882529	0.188745	0.207433
bin45341500	chr17	45341500	45341599	1.63614	0.870414	0.942117	0.173066	0.192037
bin44583800	chr17	44583800	44583899	1.70804	1.45394	1.57372	0.0577765	0.072981
bin45069100	chr17	45069100	45069199	1.44111	-0.712486	-0.77118	0.7797	0.761918
bin46145200	chr17	46145200	46145299	1.53326	0.0354622	0.0383835	0.484691	0.485856
bin44731100	chr17	44731100	44731199	1.67632	1.19654	1.29511	0.0976418	0.115743
bin44001200	chr17	44001200	44001299	1.57938	0.409787	0.443544	0.328686	0.340981
bin44950600	chr17	44950600	44950699	1.56335	0.279623	0.302657	0.381075	0.389884
bin45707900	chr17	45707900	45707999	1.61306	0.683126	0.739401	0.229832	0.247264
bin45575400	chr17	45575400	45575499	1.5911	0.50484	0.546427	0.292386	0.306836
bin45034100	chr17	45034100	45034199	1.81013	2.28255	2.47058	0.00674466	0.0112284
bin46181600	chr17	46181600	46181699	1.48052	-0.392564	-0.424903	0.664546	0.652679
bin46184500	chr17	46184500	46184599	1.58124	0.424864	0.459864	0.322807	0.335468
bin45386000	chr17	45386000	45386099	1.47169	-0.464257	-0.502502	0.692343	0.678768
bin44315900	chr17	44315900	44315999	1.78809	2.1037	2.27699	0.0113933	0.0177025
bin44040800	chr17	44040800	44040899	1.47716	-0.419894	-0.454484	0.67526	0.662719
bin45086500	chr17	45086500	45086599	1.97762	3.64191	3.94192	4.04159e-05	0.000135313
bin46250600	chr17	46250600	46250699	1.59929	0.571318	0.618383	0.268162	0.283892
bin44928400	chr17	44928400	44928499	1.85581	2.65324	2.87181	0.00204066	0.00398618
bin46139700	chr17	46139700	46139799	1.61156	0.670936	0.726207	0.233856	0.25113
bin46215400	chr17	46215400	46215499	1.46912	-0.485118	-0.525081	0.700237	0.686204
bin44021100	chr17	44021100	44021199	1.50581	-0.187359	-0.202793	0.580352	0.57431
bin46500100	chr17	46500100	46500199	1.48909	-0.32303	-0.349641	0.636696	0.626664
bin44770000	chr17	44770000	44770099	1.65036	0.985814	1.06702	0.142981	0.162112
bin45217700	chr17	45217700	45217799	1.47039	-0.474798	-0.513911	0.696343	0.682534
bin46126700	chr17	46126700	46126799	1.52668	-0.0179537	-0.0194327	0.507752	0.507162
bin46501300	chr17	46501300	46501399	1.52128	-0.0618126	-0.0669046	0.526671	0.524644
bin45315400	chr17	45315400	45315499	1.6521	0.999997	1.08237	0.139543	0.158656
bin44819800	chr17	44819800	44819899	1.33653	-1.56126	-1.68987	0.954474	0.940769
bin44170000	chr17	44170000	44170099	1.49241	-0.296069	-0.320459	0.62569	0.616411
bin46195900	chr17	46195900	46195999	1.45659	-0.586796	-0.635135	0.73733	0.72133
bin44597800	chr17	44597800	44597899	2.48528	7.76212	8.40154	2.20323e-17	4.17617e-15
bin45136100	chr17	45136100	45136199	1.56476	0.291088	0.315067	0.376355	0.385492
bin46905900	chr17	46905900	46905999	1.35306	-1.42708	-1.54464	0.938784	0.923222
bin45474500	chr17	45474500	45474599	1.74589	1.76113	1.90621	0.0283117	0.0391084
bin44337700	chr17	44337700	44337799	1.64616	0.951751	1.03015	0.151469	0.170612
bin45148900	chr17	45148900	45148999	1.56941	0.328881	0.355973	0.36093	0.371123
bin46846200	chr17	46846200	46846299	1.51516	-0.111487	-0.120671	0.548024	0.544385
bin46241700	chr17	46241700	46241799	1.51611	-0.103729	-0.112274	0.544697	0.541308
bin46138300	chr17	46138300	46138399	1.54057	0.0947629	0.102569	0.459152	0.462252
bin45214500	chr17	45214500	45214599	1.55954	0.248698	0.269185	0.393894	0.401797
bin45228500	chr17	45228500	45228599	1.52133	-0.0614094	-0.0664682	0.526497	0.524483
bin44381200	chr17	44381200	44381299	1.7506	1.79938	1.94761	0.0257311	0.0359795
bin46770700	chr17	46770700	46770799	1.45156	-0.627672	-0.679378	0.751551	0.73489
bin46218100	chr17	46218100	46218199	1.50643	-0.182304	-0.197322	0.578212	0.572328
bin46145900	chr17	46145900	46145999	1.5839	0.446439	0.483216	0.314471	0.32764
bin46934500	chr17	46934500	46934599	1.23733	-2.36633	-2.56127	0.994785	0.991017
bin45146600	chr17	45146600	45146699	1.42728	-0.82473	-0.892669	0.813983	0.795238
bin45367600	chr17	45367600	45367699	1.42216	-0.866244	-0.937604	0.825776	0.806822
bin44811700	chr17	44811700	44811799	3.10214	12.7685	13.8204	9.60088e-44	1.2285e-37
bin44934000	chr17	44934000	44934099	1.60756	0.638463	0.691059	0.244764	0.261586
bin45179000	chr17	45179000	45179099	1.45044	-0.636713	-0.689164	0.75464	0.737844
bin44740300	chr17	44740300	44740399	1.50033	-0.231815	-0.250912	0.599059	0.591659
bin46270100	chr17	46270100	46270199	1.55914	0.245458	0.265678	0.395244	0.403051
bin46176000	chr17	46176000	46176099	1.49731	-0.256333	-0.277449	0.609282	0.601153
bin44161300	chr17	44161300	44161399	1.48056	-0.392286	-0.424602	0.664437	0.652577
bin44303400	chr17	44303400	44303499	1.33858	-1.54455	-1.67179	0.952717	0.938773
bin44202800	chr17	44202800	44202899	1.64947	0.978591	1.05921	0.144753	0.163891
bin45277900	chr17	45277900	45277999	1.46834	-0.491468	-0.531955	0.702621	0.688452
bin46216800	chr17	46216800	46216899	1.50299	-0.210254	-0.227575	0.590012	0.583265
bin45578600	chr17	45578600	45578699	1.73097	1.64005	1.77516	0.0379359	0.050497
bin46156600	chr17	46156600	46156699	1.36999	-1.28964	-1.39588	0.918625	0.901413
bin44364900	chr17	44364900	44364999	1.95196	3.43364	3.71649	0.000101003	0.000297769
bin46779000	chr17	46779000	46779099	1.36541	-1.32681	-1.43611	0.924514	0.907714
bin44578000	chr17	44578000	44578099	1.66077	1.0703	1.15847	0.123336	0.142242
bin44802400	chr17	44802400	44802499	1.56232	0.271302	0.293651	0.384512	0.393079
bin44719800	chr17	44719800	44719899	1.52212	-0.0549613	-0.0594889	0.523719	0.521915
bin44885300	chr17	44885300	44885399	1.81026	2.28359	2.47171	0.00672341	0.0111977
bin44901800	chr17	44901800	44901899	1.52106	-0.0636098	-0.0688498	0.527445	0.52536
bin45384600	chr17	45384600	45384699	1.53418	0.0429167	0.0464521	0.481475	0.482884
bin44744700	chr17	44744700	44744799	1.61744	0.718679	0.777882	0.218319	0.236169
bin46503300	chr17	46503300	46503399	1.60305	0.601845	0.651424	0.257386	0.273639
bin46502600	chr17	46502600	46502699	1.58576	0.461519	0.499537	0.3087	0.322213
bin44880900	chr17	44880900	44880999	1.50789	-0.170491	-0.184536	0.573204	0.567688
bin46260500	chr17	46260500	46260599	1.56095	0.260182	0.281615	0.389119	0.397362
bin44584800	chr17	44584800	44584899	1.77547	2.00123	2.16609	0.0151521	0.0226836
bin44280000	chr17	44280000	44280099	1.71399	1.50228	1.62603	0.0519713	0.0665126
bin44938100	chr17	44938100	44938199	1.55641	0.223321	0.241718	0.4045	0.411643
bin44172300	chr17	44172300	44172399	1.34049	-1.52911	-1.65508	0.951045	0.936882
bin45511900	chr17	45511900	45511999	1.57049	0.337575	0.365383	0.357413	0.367842
bin45593600	chr17	45593600	45593699	1.47104	-0.469566	-0.508248	0.69436	0.680667
bin45743600	chr17	45743600	45743699	1.54493	0.130155	0.140877	0.443983	0.448222
bin44198400	chr17	44198400	44198499	1.69572	1.35399	1.46552	0.0713889	0.0878704
bin46237100	chr17	46237100	46237199	1.42918	-0.809307	-0.875976	0.809479	0.790831
bin44006500	chr17	44006500	44006599	1.58917	0.489247	0.52955	0.298212	0.312333
bin44594100	chr17	44594100	44594199	1.89095	2.93847	3.18053	0.000735029	0.00164921
bin46184300	chr17	46184300	46184399	1.53196	0.0249142	0.0269666	0.489243	0.490062
bin46164100	chr17	46164100	46164199	1.45773	-0.577548	-0.625125	0.734056	0.718215
bin44999100	chr17	44999100	44999199	1.45074	-0.634264	-0.686513	0.753805	0.737046
bin44989300	chr17	44989300	44989399	1.51503	-0.112486	-0.121752	0.548452	0.544781
bin45124100	chr17	45124100	45124199	1.58566	0.460711	0.498663	0.309008	0.322503
bin45503500	chr17	45503500	45503599	1.53949	0.0860144	0.0931001	0.462912	0.465727
bin44863900	chr17	44863900	44863999	1.68391	1.25811	1.36175	0.0866377	0.104175
bin46792900	chr17	46792900	46792999	1.3749	-1.24984	-1.3528	0.911941	0.894321
bin46947800	chr17	46947800	46947899	1.35639	-1.40004	-1.51537	0.935161	0.919249
bin46181200	chr17	46181200	46181299	1.55444	0.207329	0.224408	0.41122	0.417877
bin46877000	chr17	46877000	46877099	1.46306	-0.534268	-0.57828	0.718462	0.703422
bin44321800	chr17	44321800	44321899	1.76923	1.95057	2.11125	0.0173755	0.0255544
bin45472700	chr17	45472700	45472799	1.45485	-0.600903	-0.650404	0.742284	0.726048
bin44949600	chr17	44949600	44949699	1.45909	-0.566555	-0.613227	0.730137	0.714492
bin46746000	chr17	46746000	46746099	1.45496	-0.600007	-0.649434	0.741971	0.725749
bin44965100	chr17	44965100	44965199	1.44179	-0.706908	-0.765141	0.777906	0.760188
bin45176100	chr17	45176100	45176199	1.49172	-0.301706	-0.32656	0.628	0.618562
bin46541800	chr17	46541800	46541899	1.41886	-0.893024	-0.96659	0.833125	0.814078
bin46500700	chr17	46500700	46500799	1.59805	0.561293	0.607531	0.271749	0.287299
bin44357800	chr17	44357800	44357899	1.68782	1.28988	1.39614	0.0813364	0.098546
bin45357900	chr17	45357900	45357999	1.42848	-0.81495	-0.882084	0.811134	0.79245
bin45167700	chr17	45167700	45167799	1.52928	0.00317661	0.00343829	0.498628	0.498733
bin46798700	chr17	46798700	46798799	1.50081	-0.227905	-0.24668	0.597422	0.59014
bin44786800	chr17	44786800	44786899	1.66962	1.14213	1.23621	0.108189	0.1267
bin44824000	chr17	44824000	44824099	1.57633	0.385003	0.416719	0.338442	0.350118
bin45432700	chr17	45432700	45432799	1.48943	-0.320249	-0.346631	0.635566	0.62561
bin46916300	chr17	46916300	46916399	1.35584	-1.40451	-1.52021	0.93577	0.919916
bin44600600	chr17	44600600	44600699	1.86459	2.72457	2.94902	0.00159392	0.00321923
bin43936600	chr17	43936600	43936699	1.55193	0.187006	0.202412	0.419797	0.425828
bin46279700	chr17	46279700	46279799	1.61987	0.738396	0.799224	0.21208	0.230137
bin46268800	chr17	46268800	46268899	1.50932	-0.158892	-0.171981	0.568274	0.563123
bin43927900	chr17	43927900	43927999	1.62338	0.766897	0.830073	0.203249	0.221571
bin45201200	chr17	45201200	45201299	1.51142	-0.141804	-0.153486	0.560992	0.556383
bin46284500	chr17	46284500	46284599	1.72506	1.59212	1.72328	0.0424191	0.0556786
bin44226700	chr17	44226700	44226799	1.63148	0.832612	0.901201	0.183741	0.202532
bin44742300	chr17	44742300	44742399	1.56649	0.305149	0.330287	0.370592	0.380126
bin44361800	chr17	44361800	44361899	1.78885	2.10986	2.28367	0.0111956	0.0174352
bin46744000	chr17	46744000	46744099	1.3975	-1.06638	-1.15422	0.875796	0.856873
bin43944800	chr17	43944800	43944899	1.52807	-0.00669256	-0.00724388	0.50289	0.50267
bin44190700	chr17	44190700	44190799	1.60999	0.658209	0.712431	0.238099	0.255202
bin44940800	chr17	44940800	44940899	1.49822	-0.248919	-0.269425	0.606199	0.598288
bin46189100	chr17	46189100	46189199	1.5868	0.469975	0.508691	0.305484	0.319186
bin43926700	chr17	43926700	43926799	1.49017	-0.31426	-0.340148	0.633127	0.623338
bin45294900	chr17	45294900	45294999	1.72363	1.58047	1.71066	0.0435718	0.0570001
bin46519900	chr17	46519900	46519999	1.44054	-0.717101	-0.776174	0.781177	0.763344
bin45399800	chr17	45399800	45399899	1.61432	0.693349	0.750466	0.226487	0.244045
bin45052800	chr17	45052800	45052899	1.72311	1.57629	1.70614	0.0439907	0.0574794
bin44722900	chr17	44722900	44722999	1.86051	2.69144	2.91316	0.00178897	0.00355718
bin44216100	chr17	44216100	44216199	1.86407	2.72035	2.94445	0.00161767	0.00326065
bin45372700	chr17	45372700	45372799	1.50954	-0.157047	-0.169984	0.567489	0.562396
bin44248500	chr17	44248500	44248599	1.65669	1.03719	1.12263	0.130798	0.149825
bin46287100	chr17	46287100	46287199	1.63604	0.869616	0.941253	0.173288	0.192255
bin44085900	chr17	44085900	44085999	1.38319	-1.18257	-1.27999	0.899725	0.88151
bin46497600	chr17	46497600	46497699	1.54434	0.125356	0.135682	0.446036	0.450121
bin46788700	chr17	46788700	46788799	1.49126	-0.305419	-0.330578	0.629519	0.619976
bin44289800	chr17	44289800	44289899	1.79682	2.17447	2.3536	0.00929626	0.0148348
bin43982200	chr17	43982200	43982299	1.45073	-0.634356	-0.686613	0.753837	0.737076
bin43902400	chr17	43902400	43902499	1.51374	-0.123018	-0.133152	0.552963	0.548953
bin45362500	chr17	45362500	45362599	1.6813	1.23692	1.33882	0.0903148	0.108058
bin45061500	chr17	45061500	45061599	1.51152	-0.141011	-0.152628	0.560654	0.55607
bin45407200	chr17	45407200	45407299	1.70668	1.44291	1.56177	0.0591712	0.0745236
bin44592300	chr17	44592300	44592399	1.77294	1.98068	2.14384	0.0160227	0.0238136
bin45744800	chr17	45744800	45744899	1.52168	-0.05855	-0.0633732	0.525265	0.523345
bin45388000	chr17	45388000	45388099	1.73482	1.67129	1.80897	0.0352278	0.0473319
bin45685600	chr17	45685600	45685699	1.57964	0.411876	0.445805	0.327869	0.340215
bin46804500	chr17	46804500	46804599	1.45694	-0.583979	-0.632086	0.736335	0.720383
bin44213200	chr17	44213200	44213299	1.65008	0.983553	1.06458	0.143534	0.162668
bin45462300	chr17	45462300	45462399	1.43545	-0.758381	-0.820855	0.794136	0.775889
bin44202600	chr17	44202600	44202699	2.28272	6.11812	6.62212	1.77039e-11	4.73417e-10
bin46251000	chr17	46251000	46251099	1.5235	-0.0437421	-0.0473454	0.518881	0.517445
bin46170800	chr17	46170800	46170899	1.52059	-0.0673683	-0.072918	0.529064	0.526856
bin44009500	chr17	44009500	44009599	1.59446	0.53212	0.575955	0.282323	0.297321
bin46837500	chr17	46837500	46837599	1.33002	-1.61408	-1.74704	0.959685	0.946745
bin44755800	chr17	44755800	44755899	1.73092	1.63966	1.77473	0.0379714	0.0505383
bin44600400	chr17	44600400	44600499	1.74083	1.72006	1.86175	0.0313191	0.0427112
bin46202000	chr17	46202000	46202099	1.55832	0.238867	0.258544	0.397993	0.405604
bin46868700	chr17	46868700	46868799	1.7348	1.67119	1.80885	0.0352368	0.0473426
bin46232900	chr17	46232900	46232999	1.62077	0.745641	0.807065	0.209814	0.227942
bin44378400	chr17	44378400	44378499	1.88503	2.89044	3.12855	0.00087835	0.0019235
bin45664600	chr17	45664600	45664699	1.38529	-1.16545	-1.26146	0.896428	0.878082
bin46741100	chr17	46741100	46741199	1.41521	-0.922643	-0.998648	0.841017	0.821903
bin44941500	chr17	44941500	44941599	1.58512	0.456351	0.493944	0.310673	0.324069
bin44298500	chr17	44298500	44298599	1.67855	1.21464	1.3147	0.0943047	0.112251
bin44903900	chr17	44903900	44903999	1.5146	-0.116026	-0.125584	0.549969	0.546184
bin45656400	chr17	45656400	45656499	1.64652	0.954667	1.03331	0.150729	0.169873
bin43940400	chr17	43940400	43940499	1.6096	0.655	0.708957	0.239176	0.256234
bin43852600	chr17	43852600	43852699	1.45637	-0.588631	-0.637121	0.737977	0.721945
bin45235300	chr17	45235300	45235399	1.57594	0.381864	0.413321	0.339686	0.351281
bin46763700	chr17	46763700	46763799	1.25952	-2.18624	-2.36634	0.991017	0.985601
bin43877100	chr17	43877100	43877199	1.64742	0.961998	1.04125	0.148881	0.168025
bin45357100	chr17	45357100	45357199	1.54419	0.124158	0.134386	0.446549	0.450595
bin44877700	chr17	44877700	44877799	1.71283	1.49281	1.61578	0.053071	0.0677441
bin45377000	chr17	45377000	45377099	1.54706	0.14746	0.159608	0.436595	0.441384
bin46154000	chr17	46154000	46154099	1.52726	-0.0132707	-0.0143639	0.50573	0.505294
bin45418600	chr17	45418600	45418699	1.6598	1.06246	1.14998	0.125076	0.144014
bin45480900	chr17	45480900	45480999	1.47118	-0.468404	-0.50699	0.693919	0.680252
bin43927500	chr17	43927500	43927599	1.4559	-0.592385	-0.641185	0.739299	0.723204
bin46270700	chr17	46270700	46270799	1.60724	0.635831	0.688209	0.24566	0.262443
bin45384200	chr17	45384200	45384299	1.48631	-0.345571	-0.374039	0.645812	0.635168
bin44293900	chr17	44293900	44293999	1.72398	1.58337	1.7138	0.0432824	0.0566687
bin43928200	chr17	43928200	43928299	1.48965	-0.318535	-0.344775	0.634868	0.62496
bin45379700	chr17	45379700	45379799	1.55744	0.231694	0.250781	0.400992	0.408388
bin44837900	chr17	44837900	44837999	1.68128	1.23676	1.33864	0.0903443	0.108089
bin44325100	chr17	44325100	44325199	1.57404	0.366432	0.396618	0.345825	0.357021
bin45260400	chr17	45260400	45260499	1.57405	0.366501	0.396692	0.345797	0.356996
bin44881900	chr17	44881900	44881999	1.64573	0.948294	1.02641	0.152349	0.17149
bin44257700	chr17	44257700	44257799	1.93947	3.33226	3.60676	0.000155021	0.000430722
bin46137300	chr17	46137300	46137399	1.54109	0.098979	0.107133	0.457342	0.460577
bin45220800	chr17	45220800	45220899	1.62768	0.80173	0.867775	0.192759	0.211354
bin44282800	chr17	44282800	44282899	1.60871	0.647777	0.701139	0.241608	0.258565
bin44798000	chr17	44798000	44798099	1.60558	0.622425	0.673699	0.250251	0.266831
bin44911500	chr17	44911500	44911599	1.46313	-0.533759	-0.577729	0.718277	0.703246
bin46163500	chr17	46163500	46163599	1.46622	-0.508623	-0.550522	0.709019	0.694492
bin43890300	chr17	43890300	43890399	1.46998	-0.478138	-0.517527	0.697606	0.683724
bin45752600	chr17	45752600	45752699	1.54133	0.100903	0.109216	0.456516	0.459814
bin44598800	chr17	44598800	44598899	1.81337	2.30879	2.49899	0.00622745	0.0104775
bin45223200	chr17	45223200	45223299	1.65335	1.01012	1.09334	0.137123	0.156218
bin46239200	chr17	46239200	46239299	1.57708	0.391073	0.423289	0.336042	0.347872
bin46156700	chr17	46156700	46156799	1.47059	-0.473178	-0.512157	0.69573	0.681957
bin45199200	chr17	45199200	45199299	1.5797	0.412355	0.446324	0.327682	0.34004
bin43881800	chr17	43881800	43881899	1.47241	-0.458407	-0.496169	0.690113	0.67667
bin46219400	chr17	46219400	46219499	1.49968	-0.237125	-0.256659	0.601279	0.59372
bin46250800	chr17	46250800	46250899	1.45616	-0.590311	-0.63894	0.738569	0.722509
bin44204400	chr17	44204400	44204499	1.6509	0.990228	1.0718	0.141905	0.161031
bin44131100	chr17	44131100	44131199	1.72033	1.5537	1.68169	0.0463141	0.0601277
bin45434700	chr17	45434700	45434799	1.47954	-0.40053	-0.433525	0.667683	0.655617
bin44586500	chr17	44586500	44586599	2.12646	4.84985	5.24937	7.63113e-08	6.17785e-07
bin45213400	chr17	45213400	45213499	1.53194	0.0247065	0.0267418	0.489333	0.490145
bin44580200	chr17	44580200	44580299	1.72153	1.56344	1.69223	0.0453007	0.0589744
bin44862100	chr17	44862100	44862199	1.5181	-0.0876025	-0.094819	0.537771	0.534904
bin44773000	chr17	44773000	44773099	1.43658	-0.749193	-0.81091	0.791291	0.77313
bin44578200	chr17	44578200	44578299	1.75633	1.84591	1.99797	0.0228601	0.032453
bin44009700	chr17	44009700	44009799	1.54731	0.149466	0.161779	0.43574	0.440593
bin44134200	chr17	44134200	44134299	1.6019	0.592527	0.641338	0.260652	0.276749
bin44216700	chr17	44216700	44216799	1.89051	2.93489	3.17666	0.000744896	0.00166831
bin43967000	chr17	43967000	43967099	1.80113	2.20945	2.39146	0.00839073	0.0135716
bin46163300	chr17	46163300	46163399	1.54344	0.118101	0.127829	0.449142	0.452994
bin46164400	chr17	46164400	46164499	1.52746	-0.0116191	-0.0125763	0.505017	0.504635
bin44116100	chr17	44116100	44116199	1.4873	-0.337551	-0.365358	0.642578	0.632149
bin45292900	chr17	45292900	45292999	1.57146	0.345445	0.373902	0.354238	0.36488
bin45466900	chr17	45466900	45466999	1.55517	0.213259	0.230827	0.408725	0.415562
bin46128600	chr17	46128600	46128699	1.56984	0.332339	0.359716	0.35953	0.369817
bin46603800	chr17	46603800	46603899	1.56102	0.260782	0.282265	0.38887	0.39713
bin46228800	chr17	46228800	46228899	1.44846	-0.65277	-0.706544	0.760075	0.743048
bin46187300	chr17	46187300	46187399	1.46431	-0.524139	-0.567316	0.71475	0.699909
bin44114800	chr17	44114800	44114899	1.52565	-0.0262964	-0.0284626	0.511353	0.51049
bin45217500	chr17	45217500	45217599	1.53774	0.0717959	0.0777103	0.469029	0.471382
bin44383800	chr17	44383800	44383899	1.81336	2.30878	2.49897	0.00622767	0.0104779
bin44905400	chr17	44905400	44905499	1.63658	0.87396	0.945955	0.172086	0.19107
bin44589200	chr17	44589200	44589299	1.70686	1.44437	1.56335	0.0589846	0.0743174
bin44805700	chr17	44805700	44805799	1.71103	1.47825	1.60003	0.0547965	0.0696705
bin46142400	chr17	46142400	46142499	1.44787	-0.657549	-0.711717	0.76168	0.744586
bin45299900	chr17	45299900	45299999	1.63358	0.849645	0.919637	0.178881	0.197761
bin45406700	chr17	45406700	45406799	1.58315	0.440395	0.476674	0.316797	0.329826
bin44380800	chr17	44380800	44380899	1.80298	2.22451	2.40776	0.00802542	0.0130572
bin45350500	chr17	45350500	45350599	1.47217	-0.460391	-0.498317	0.69087	0.677382
bin45275500	chr17	45275500	45275599	1.44758	-0.659947	-0.714312	0.762483	0.745356
bin44892300	chr17	44892300	44892399	1.59806	0.561357	0.607601	0.271726	0.287277
bin46108300	chr17	46108300	46108399	1.4817	-0.383022	-0.414574	0.660773	0.649148
bin44151000	chr17	44151000	44151099	1.49296	-0.291628	-0.315652	0.623867	0.614714
bin45732000	chr17	45732000	45732099	1.51774	-0.0904859	-0.0979399	0.53901	0.536049
bin46530500	chr17	46530500	46530599	1.43379	-0.771836	-0.835419	0.798259	0.779894
bin45346800	chr17	45346800	45346899	1.45781	-0.57688	-0.624402	0.733818	0.71799
bin44245900	chr17	44245900	44245999	1.62241	0.758961	0.821483	0.205686	0.223938
bin44312400	chr17	44312400	44312499	1.72307	1.57594	1.70576	0.0440264	0.0575201
bin46777000	chr17	46777000	46777099	1.48261	-0.375665	-0.406611	0.657853	0.646417
bin44801800	chr17	44801800	44801899	1.90285	3.03508	3.2851	0.000509731	0.00120237
bin44977600	chr17	44977600	44977699	1.53473	0.0473792	0.0512822	0.47955	0.481105
bin44237600	chr17	44237600	44237699	1.37834	-1.22188	-1.32254	0.907006	0.889124
bin44193900	chr17	44193900	44193999	1.71446	1.50605	1.63012	0.0515382	0.0660268
bin45504300	chr17	45504300	45504399	1.59798	0.560686	0.606874	0.271967	0.287506
bin45242500	chr17	45242500	45242599	1.68224	1.24454	1.34707	0.0889796	0.10665
bin46158100	chr17	46158100	46158199	1.47421	-0.443779	-0.480336	0.684506	0.671399
bin44991900	chr17	44991900	44991999	1.55156	0.183994	0.199151	0.421072	0.427009
bin44910000	chr17	44910000	44910099	1.65986	1.06292	1.15049	0.124972	0.143908
bin45130300	chr17	45130300	45130399	1.52472	-0.0338669	-0.0366568	0.514621	0.513508
bin46160100	chr17	46160100	46160199	1.50927	-0.159263	-0.172383	0.568432	0.563269
bin44862900	chr17	44862900	44862999	1.64956	0.979338	1.06001	0.144569	0.163707
bin44148600	chr17	44148600	44148699	1.58432	0.44983	0.486886	0.313169	0.326416
bin45426000	chr17	45426000	45426099	1.56617	0.302507	0.327427	0.371673	0.381133
bin45665900	chr17	45665900	45665999	1.49922	-0.240803	-0.26064	0.602815	0.595146
bin45158100	chr17	45158100	45158199	1.47392	-0.446191	-0.482947	0.685433	0.67227
bin44201600	chr17	44201600	44201699	1.69584	1.35495	1.46657	0.0712468	0.0877168
bin43949600	chr17	43949600	43949699	1.55847	0.240056	0.259831	0.397497	0.405144
bin46256700	chr17	46256700	46256799	1.55089	0.178548	0.193257	0.423379	0.429146
bin46159500	chr17	46159500	46159599	1.51877	-0.0821572	-0.0889252	0.535429	0.532739
bin44758300	chr17	44758300	44758399	2.00916	3.89785	4.21895	1.22722e-05	4.85248e-05
bin45238500	chr17	45238500	45238599	1.63318	0.846434	0.916162	0.179791	0.198655
bin44196900	chr17	44196900	44196999	1.59667	0.550102	0.595418	0.275782	0.291125
bin45008900	chr17	45008900	45008999	1.60311	0.602361	0.651983	0.257206	0.273467
bin45348000	chr17	45348000	45348099	1.51414	-0.119693	-0.129553	0.55154	0.547637
bin45241500	chr17	45241500	45241599	1.74999	1.79447	1.9423	0.0260505	0.0363689
bin44206600	chr17	44206600	44206699	1.34541	-1.48916	-1.61183	0.9465	0.931777
bin45329500	chr17	45329500	45329599	2.21795	5.59246	6.05315	7.10201e-10	1.1194e-08
bin45536800	chr17	45536800	45536899	1.54335	0.117299	0.126961	0.449485	0.453312
bin45708000	chr17	45708000	45708099	1.51948	-0.076427	-0.0827229	0.532964	0.53046
bin44207600	chr17	44207600	44207699	1.9889	3.73347	4.04102	2.66096e-05	9.44316e-05
bin45040600	chr17	45040600	45040699	1.69849	1.37646	1.48985	0.0681312	0.084339
bin45045600	chr17	45045600	45045699	1.7076	1.45037	1.56984	0.0582257	0.0734782
bin46288900	chr17	46288900	46288999	1.62819	0.805925	0.872315	0.191518	0.210143
bin43930100	chr17	43930100	43930199	1.52658	-0.0187553	-0.0203003	0.508098	0.507482
bin44901500	chr17	44901500	44901599	2.00086	3.83053	4.14608	1.69108e-05	6.3934e-05
bin46823700	chr17	46823700	46823799	1.43898	-0.729729	-0.789843	0.78519	0.767222
bin46120200	chr17	46120200	46120299	1.44116	-0.712057	-0.770715	0.779562	0.761785
bin44887000	chr17	44887000	44887099	1.57167	0.347219	0.375822	0.353525	0.364213
bin46752000	chr17	46752000	46752099	1.36894	-1.29822	-1.40517	0.920014	0.902894
bin45470500	chr17	45470500	45470599	1.4217	-0.869975	-0.941642	0.826812	0.807843
bin45207600	chr17	45207600	45207699	1.49839	-0.247557	-0.26795	0.605631	0.597761
bin45000500	chr17	45000500	45000599	1.49537	-0.272078	-0.294491	0.615809	0.607219
bin45465800	chr17	45465800	45465899	1.49846	-0.246979	-0.267324	0.60539	0.597538
bin45256900	chr17	45256900	45256999	1.5303	0.0114389	0.0123812	0.495061	0.495437
bin45089100	chr17	45089100	45089199	1.36691	-1.31463	-1.42293	0.922621	0.905683
bin44832800	chr17	44832800	44832899	1.44599	-0.672836	-0.728263	0.766774	0.749474
bin44105200	chr17	44105200	44105299	1.55267	0.192989	0.208887	0.417268	0.423484
bin44946800	chr17	44946800	44946899	1.76197	1.89169	2.04752	0.0203033	0.0292661
bin46226700	chr17	46226700	46226799	1.67055	1.14968	1.24438	0.106679	0.125138
bin46614200	chr17	46614200	46614299	1.49005	-0.315222	-0.341189	0.63352	0.623703
bin46555200	chr17	46555200	46555299	1.67797	1.2099	1.30957	0.0951704	0.113158
bin44322700	chr17	44322700	44322799	1.80126	2.21056	2.39266	0.00836328	0.0135331
bin46845100	chr17	46845100	46845199	1.56841	0.320742	0.347164	0.364234	0.374203
bin45589900	chr17	45589900	45589999	1.44371	-0.691337	-0.748288	0.772857	0.755323
bin45267800	chr17	45267800	45267899	1.66499	1.10455	1.19554	0.115938	0.134678
bin45038200	chr17	45038200	45038299	1.39021	-1.12555	-1.21827	0.888439	0.869822
bin44009600	chr17	44009600	44009699	1.65135	0.993904	1.07578	0.141013	0.160135
bin45520300	chr17	45520300	45520399	1.43709	-0.745077	-0.806455	0.79001	0.771887
bin46878700	chr17	46878700	46878799	1.63675	0.87541	0.947525	0.171686	0.190675
bin45538400	chr17	45538400	45538499	1.69934	1.38334	1.4973	0.0671581	0.0832804
bin45645900	chr17	45645900	45645999	1.43439	-0.766949	-0.830129	0.796767	0.778444
bin46197300	chr17	46197300	46197399	1.59027	0.498152	0.539189	0.294878	0.309188
bin45075100	chr17	45075100	45075199	1.75536	1.83804	1.98946	0.0233253	0.033028
bin45337300	chr17	45337300	45337399	1.776	2.00555	2.17076	0.0149746	0.0224522
bin44205100	chr17	44205100	44205199	1.61585	0.705718	0.763854	0.222477	0.240182
bin45252600	chr17	45252600	45252699	1.65359	1.01202	1.09539	0.136674	0.155765
bin46266100	chr17	46266100	46266199	1.70726	1.44765	1.56691	0.0585684	0.0738574
bin44776200	chr17	44776200	44776299	1.64351	0.930271	1.00691	0.15699	0.176115
bin44932200	chr17	44932200	44932299	1.62394	0.771417	0.834965	0.201869	0.22023
bin43977100	chr17	43977100	43977199	1.52219	-0.0543909	-0.0588715	0.523473	0.521688
bin44915400	chr17	44915400	44915499	1.59272	0.518002	0.560674	0.28751	0.302228
bin45152700	chr17	45152700	45152799	1.45993	-0.559715	-0.605824	0.727684	0.712163
bin46145800	chr17	46145800	46145899	1.50052	-0.230275	-0.249244	0.598414	0.591061
bin46198600	chr17	46198600	46198699	1.55359	0.200411	0.216921	0.414135	0.42058
bin45033000	chr17	45033000	45033099	1.63174	0.83473	0.903493	0.183132	0.201935
bin44112900	chr17	44112900	44112999	1.65068	0.988457	1.06988	0.142336	0.161464
bin44725000	chr17	44725000	44725099	1.39339	-1.09972	-1.19031	0.883038	0.864273
bin44040900	chr17	44040900	44040999	1.53653	0.0619561	0.0670599	0.473267	0.475299
bin46284300	chr17	46284300	46284399	1.57193	0.349274	0.378047	0.352698	0.363442
bin44602600	chr17	44602600	44602699	1.73039	1.63534	1.77006	0.0383585	0.0509884
bin46160700	chr17	46160700	46160799	1.44714	-0.663519	-0.718179	0.763676	0.746501
bin45273200	chr17	45273200	45273299	1.75637	1.8462	1.99829	0.0228427	0.0324314
bin43897700	chr17	43897700	43897799	1.56404	0.285224	0.30872	0.378767	0.387736
bin46154300	chr17	46154300	46154399	1.53886	0.0809102	0.0875754	0.465107	0.467757
bin46283500	chr17	46283500	46283599	1.51639	-0.101483	-0.109843	0.543733	0.540417
bin45264600	chr17	45264600	45264699	1.6873	1.28561	1.39151	0.0820347	0.0992898
bin46280000	chr17	46280000	46280099	1.50664	-0.180633	-0.195514	0.577505	0.571672
bin45022000	chr17	45022000	45022099	1.37113	-1.28039	-1.38587	0.917106	0.899796
bin45017800	chr17	45017800	45017899	1.4764	-0.426002	-0.461096	0.677635	0.664947
bin46517100	chr17	46517100	46517199	1.70569	1.43487	1.55307	0.060203	0.0756621
bin46805800	chr17	46805800	46805899	1.36984	-1.2909	-1.39725	0.91883	0.901632
bin45027300	chr17	45027300	45027399	1.50543	-0.190396	-0.20608	0.581636	0.575501
bin46112500	chr17	46112500	46112599	1.55819	0.237758	0.257344	0.398457	0.406035
bin43895900	chr17	43895900	43895999	1.56058	0.257207	0.278395	0.390355	0.39851
bin45520200	chr17	45520200	45520299	1.60551	0.621845	0.673071	0.250451	0.267022
bin44200900	chr17	44200900	44200999	1.71034	1.47261	1.59392	0.0554769	0.0704281
bin45356900	chr17	45356900	45356999	1.45663	-0.586526	-0.634843	0.737234	0.721239
bin46139500	chr17	46139500	46139599	1.59255	0.516656	0.559217	0.288007	0.302698
bin44211900	chr17	44211900	44211999	1.77711	2.01452	2.18047	0.0146112	0.0219774
bin44086100	chr17	44086100	44086199	1.44113	-0.712287	-0.770963	0.779636	0.761856
bin44337000	chr17	44337000	44337099	1.54918	0.164687	0.178253	0.429262	0.434595
bin45246100	chr17	45246100	45246199	1.51504	-0.112391	-0.12165	0.548412	0.544743
bin44391900	chr17	44391900	44391999	1.67386	1.17653	1.27345	0.101429	0.119692
bin45423800	chr17	45423800	45423899	1.50647	-0.182023	-0.197018	0.578093	0.572218
bin44578700	chr17	44578700	44578799	1.62239	0.758833	0.821344	0.205725	0.223976
bin44769500	chr17	44769500	44769599	1.5243	-0.0372582	-0.0403275	0.516084	0.51486
bin46285200	chr17	46285200	46285299	1.44314	-0.695974	-0.753307	0.774367	0.756777
bin45290900	chr17	45290900	45290999	1.51176	-0.139016	-0.150468	0.559802	0.555281
bin44928500	chr17	44928500	44928599	1.8147	2.3196	2.51069	0.0060248	0.0101811
bin44941800	chr17	44941800	44941899	1.50144	-0.222806	-0.24116	0.595284	0.588157
bin44267500	chr17	44267500	44267599	1.67752	1.2063	1.30567	0.095832	0.113851
bin43880900	chr17	43880900	43880999	1.51916	-0.0789649	-0.0854699	0.534056	0.53147
bin46962400	chr17	46962400	46962499	1.43361	-0.773307	-0.83701	0.798707	0.78033
bin45317400	chr17	45317400	45317499	1.45109	-0.631471	-0.68349	0.752851	0.736134
bin46212500	chr17	46212500	46212599	1.41658	-0.911574	-0.986668	0.838097	0.819004
bin45277000	chr17	45277000	45277099	1.65655	1.0361	1.12145	0.131048	0.150078
bin44581500	chr17	44581500	44581599	1.72101	1.55921	1.68766	0.0457384	0.0594729
bin46262900	chr17	46262900	46262999	1.56104	0.260942	0.282438	0.388804	0.397069
bin44211400	chr17	44211400	44211499	1.76903	1.94899	2.10955	0.0174488	0.0256482
bin46150400	chr17	46150400	46150499	1.49252	-0.29517	-0.319486	0.625321	0.616068
bin44285200	chr17	44285200	44285299	1.61832	0.725795	0.785585	0.216055	0.233982
bin45234100	chr17	45234100	45234199	1.62253	0.759997	0.822604	0.205367	0.223628
bin44316800	chr17	44316800	44316899	1.60187	0.592293	0.641085	0.260734	0.276827
bin45253000	chr17	45253000	45253099	1.62011	0.740336	0.801323	0.211472	0.229548
bin46270500	chr17	46270500	46270599	1.61996	0.7391	0.799986	0.21186	0.229923
bin45522700	chr17	45522700	45522799	1.55968	0.249858	0.270441	0.393411	0.401349
bin45354100	chr17	45354100	45354199	1.39161	-1.11416	-1.20594	0.88608	0.867395
bin43933300	chr17	43933300	43933399	1.53275	0.0313368	0.0339183	0.486471	0.4875
bin44577800	chr17	44577800	44577899	1.75448	1.8309	1.98173	0.0237549	0.0335576
bin44598900	chr17	44598900	44598999	1.76964	1.95393	2.11489	0.0172197	0.0253549
bin45344500	chr17	45344500	45344599	1.49453	-0.278904	-0.30188	0.618628	0.609841
bin45151600	chr17	45151600	45151699	1.45584	-0.592928	-0.641772	0.739489	0.723385
bin45393300	chr17	45393300	45393399	1.58562	0.460391	0.498317	0.30913	0.322618
bin45361700	chr17	45361700	45361799	1.46965	-0.480829	-0.520438	0.698621	0.684681
bin46140100	chr17	46140100	46140199	1.59569	0.542144	0.586804	0.278668	0.29386
bin45336800	chr17	45336800	45336899	1.62545	0.783705	0.848265	0.198145	0.216607
bin45427100	chr17	45427100	45427199	1.41302	-0.940421	-1.01789	0.845635	0.826499
bin46832200	chr17	46832200	46832299	1.48385	-0.365601	-0.395718	0.653844	0.642669
bin44916000	chr17	44916000	44916099	1.81129	2.29193	2.48074	0.00655558	0.0109548
bin45583100	chr17	45583100	45583199	1.57884	0.405385	0.43878	0.330411	0.342597
bin44284400	chr17	44284400	44284499	1.65687	1.03865	1.12421	0.130463	0.149485
bin46146900	chr17	46146900	46146999	1.56716	0.310588	0.336174	0.36837	0.378057
bin46668800	chr17	46668800	46668899	1.38901	-1.13529	-1.22881	0.890428	0.871872
bin46274600	chr17	46274600	46274699	1.6299	0.819797	0.88733	0.187451	0.206166
bin44767900	chr17	44767900	44767999	1.72704	1.60813	1.74061	0.040876	0.0539029
bin46244000	chr17	46244000	46244099	1.60322	0.603264	0.65296	0.256891	0.273167
bin43939600	chr17	43939600	43939699	1.41877	-0.893732	-0.967356	0.833317	0.814267
bin45474400	chr17	45474400	45474499	1.7566	1.84804	2.00028	0.0227349	0.0322979
bin44241500	chr17	44241500	44241599	1.62711	0.797135	0.862801	0.194123	0.212686
bin46202600	chr17	46202600	46202699	1.56005	0.252857	0.273687	0.392162	0.400189
bin44081100	chr17	44081100	44081199	1.50994	-0.153845	-0.166519	0.566126	0.561134
bin45351600	chr17	45351600	45351699	1.49322	-0.289495	-0.313343	0.62299	0.613899
bin46198100	chr17	46198100	46198199	1.55783	0.234883	0.254232	0.399658	0.40715
bin46284600	chr17	46284600	46284699	1.5918	0.510536	0.552593	0.290271	0.304838
bin44201000	chr17	44201000	44201099	1.71668	1.52405	1.6496	0.0495122	0.0637477
bin44204600	chr17	44204600	44204699	1.61883	0.729909	0.790038	0.214753	0.232723
bin45763400	chr17	45763400	45763499	1.44238	-0.702107	-0.759946	0.776356	0.758694
bin46234600	chr17	46234600	46234699	1.50322	-0.208324	-0.225485	0.589199	0.582512
bin44116400	chr17	44116400	44116499	1.46066	-0.553787	-0.599407	0.725549	0.710138
bin45573500	chr17	45573500	45573599	1.62896	0.812179	0.879085	0.189678	0.208344
bin44211000	chr17	44211000	44211099	1.6832	1.25235	1.35552	0.0876267	0.105221
bin45060600	chr17	45060600	45060699	1.52424	-0.0377371	-0.0408458	0.516291	0.515051
bin45088400	chr17	45088400	45088499	1.91834	3.16078	3.42116	0.000311779	0.000786745
bin45067500	chr17	45067500	45067599	1.58089	0.421994	0.456757	0.323923	0.336515
bin45355100	chr17	45355100	45355199	1.45319	-0.61437	-0.66498	0.746968	0.730514
bin45451100	chr17	45451100	45451199	1.56399	0.284883	0.308351	0.378908	0.387867
bin46580000	chr17	46580000	46580099	1.38043	-1.20493	-1.30419	0.903915	0.885884
bin46827500	chr17	46827500	46827599	1.58927	0.490052	0.530421	0.29791	0.312049
bin46215300	chr17	46215300	46215399	1.50153	-0.222038	-0.240329	0.594962	0.587858
bin46202800	chr17	46202800	46202899	1.53371	0.0391065	0.042328	0.483119	0.484403
bin46125700	chr17	46125700	46125799	1.45917	-0.565888	-0.612505	0.729898	0.714265
bin46986800	chr17	46986800	46986899	1.86671	2.74173	2.96759	0.00150071	0.0030558
bin45642700	chr17	45642700	45642799	1.57864	0.403727	0.436985	0.331061	0.343207
bin43903600	chr17	43903600	43903699	1.41282	-0.942043	-1.01965	0.846052	0.826915
bin44863500	chr17	44863500	44863599	1.47423	-0.443626	-0.480171	0.684447	0.671344
bin45577700	chr17	45577700	45577799	1.53727	0.0680172	0.0736203	0.470656	0.472886
bin45040400	chr17	45040400	45040499	1.35746	-1.39132	-1.50593	0.933958	0.917936
bin44595900	chr17	44595900	44595999	2.09391	4.58568	4.96344	3.46278e-07	2.26255e-06
bin47010800	chr17	47010800	47010899	1.50583	-0.187178	-0.202598	0.580275	0.57424
bin46179200	chr17	46179200	46179299	1.54801	0.155148	0.167929	0.43332	0.438352
bin45537300	chr17	45537300	45537399	1.45033	-0.637596	-0.69012	0.754941	0.738132
bin44148900	chr17	44148900	44148999	1.64438	0.937323	1.01454	0.155163	0.174296
bin45392700	chr17	45392700	45392799	1.59533	0.539221	0.583641	0.279731	0.294867
bin46466700	chr17	46466700	46466799	1.39054	-1.12289	-1.21539	0.887892	0.869259
bin44305700	chr17	44305700	44305799	1.46967	-0.480683	-0.52028	0.698566	0.684629
bin44578500	chr17	44578500	44578599	1.79723	2.17782	2.35722	0.00920613	0.0147098
bin45300700	chr17	45300700	45300799	1.54606	0.139322	0.150799	0.440067	0.444598
bin44866300	chr17	44866300	44866399	1.68339	1.25388	1.35717	0.0873635	0.104943
bin46156000	chr17	46156000	46156099	1.46312	-0.533774	-0.577745	0.718282	0.703251
bin44839300	chr17	44839300	44839399	1.57994	0.414298	0.448427	0.326922	0.339328
bin45613000	chr17	45613000	45613099	1.55892	0.24369	0.263765	0.395981	0.403735
bin44275100	chr17	44275100	44275199	1.85635	2.65764	2.87657	0.00201011	0.00393449
bin45590500	chr17	45590500	45590599	1.57328	0.360248	0.389925	0.348296	0.359331
bin44215900	chr17	44215900	44215999	1.75076	1.8007	1.94904	0.0256452	0.0358748
bin45362100	chr17	45362100	45362199	1.52432	-0.0371178	-0.0401755	0.516023	0.514804
bin45149800	chr17	45149800	45149899	1.61958	0.736022	0.796654	0.212826	0.230859
bin44579400	chr17	44579400	44579499	1.77902	2.03005	2.19728	0.0140003	0.0211759
bin45586800	chr17	45586800	45586899	1.65437	1.0184	1.10229	0.135168	0.154245
bin45315100	chr17	45315100	45315199	1.43523	-0.760138	-0.822756	0.794677	0.776414
bin45382900	chr17	45382900	45382999	1.88781	2.91302	3.15298	0.000808055	0.00178979
bin45508800	chr17	45508800	45508899	1.52801	-0.00717429	-0.00776529	0.503098	0.502862
bin44286500	chr17	44286500	44286599	1.81023	2.28331	2.47141	0.00672908	0.0112059
bin46625200	chr17	46625200	46625299	1.37978	-1.21021	-1.3099	0.904885	0.8869
bin45584800	chr17	45584800	45584899	1.65665	1.03686	1.12227	0.130873	0.149901
bin45351100	chr17	45351100	45351199	1.44152	-0.709114	-0.76753	0.778617	0.760873
bin45279700	chr17	45279700	45279799	1.57985	0.413591	0.447662	0.327199	0.339587
bin45645700	chr17	45645700	45645799	1.73135	1.64312	1.77848	0.0376627	0.0501789
bin44380300	chr17	44380300	44380399	1.92768	3.23655	3.50317	0.000229876	0.000604915
bin45268600	chr17	45268600	45268699	1.54936	0.166086	0.179768	0.428667	0.434045
bin45138400	chr17	45138400	45138499	1.54832	0.157695	0.170686	0.432235	0.437348
bin44378800	chr17	44378800	44378899	1.59784	0.559574	0.60567	0.272367	0.287885
bin46235400	chr17	46235400	46235499	1.47876	-0.406884	-0.440402	0.670177	0.657953
bin44139200	chr17	44139200	44139299	1.41987	-0.884841	-0.957732	0.830901	0.811879
bin44830600	chr17	44830600	44830699	1.69678	1.36257	1.47482	0.070131	0.086509
bin44255000	chr17	44255000	44255099	1.86441	2.72304	2.94736	0.00160251	0.00323422
bin46496400	chr17	46496400	46496499	1.5591	0.245169	0.265366	0.395364	0.403163
bin45382000	chr17	45382000	45382099	1.42824	-0.816941	-0.884239	0.811716	0.793019
bin46634500	chr17	46634500	46634599	1.33462	-1.57675	-1.70663	0.956055	0.942573
bin44602700	chr17	44602700	44602799	1.74955	1.79087	1.9384	0.0262875	0.0366573
bin46118500	chr17	46118500	46118599	1.40795	-0.981557	-1.06242	0.855976	0.836841
bin45540900	chr17	45540900	45540999	1.55778	0.234452	0.253765	0.399838	0.407317
bin45241000	chr17	45241000	45241099	1.64148	0.913774	0.989048	0.16132	0.180418
bin44802100	chr17	44802100	44802199	1.59728	0.555028	0.60075	0.274003	0.289438
bin44162100	chr17	44162100	44162199	1.5303	0.0114181	0.0123587	0.49507	0.495445
bin45151500	chr17	45151500	45151599	1.52672	-0.0176415	-0.0190948	0.507617	0.507038
bin45293600	chr17	45293600	45293699	1.68085	1.23332	1.33492	0.0909509	0.108728
bin45347200	chr17	45347200	45347299	1.53949	0.0859745	0.0930569	0.462929	0.465743
bin45221500	chr17	45221500	45221599	1.77405	1.9897	2.1536	0.0156356	0.0233122
bin45278800	chr17	45278800	45278899	1.57121	0.343426	0.371716	0.355052	0.365639
bin43860000	chr17	43860000	43860099	1.63733	0.8801	0.9526	0.170396	0.189403
bin45363700	chr17	45363700	45363799	1.65861	1.05278	1.13951	0.127246	0.14622
bin46810600	chr17	46810600	46810699	1.31195	-1.76069	-1.90574	0.971658	0.960855
bin45495000	chr17	45495000	45495099	1.51512	-0.111767	-0.120974	0.548144	0.544496
bin45196100	chr17	45196100	45196199	1.58847	0.483505	0.523336	0.30037	0.314368
bin46187700	chr17	46187700	46187799	1.60389	0.608716	0.658861	0.254993	0.271356
bin45354600	chr17	45354600	45354699	1.61798	0.723016	0.782577	0.216938	0.234835
bin44256800	chr17	44256800	44256899	1.6298	0.818953	0.886417	0.187696	0.206407
bin46229300	chr17	46229300	46229399	1.52467	-0.0342309	-0.0370508	0.514778	0.513653
bin45105000	chr17	45105000	45105099	1.64589	0.94952	1.02774	0.152036	0.171178
bin46760500	chr17	46760500	46760599	1.43693	-0.746343	-0.807825	0.790404	0.77227
bin46157000	chr17	46157000	46157099	1.50994	-0.153826	-0.166498	0.566117	0.561126
bin44990400	chr17	44990400	44990499	1.52722	-0.013543	-0.0146586	0.505848	0.505403
bin44859700	chr17	44859700	44859799	1.56721	0.311011	0.336631	0.368197	0.377896
bin45378700	chr17	45378700	45378799	1.49604	-0.266656	-0.288622	0.613565	0.605133
bin46837800	chr17	46837800	46837899	1.50056	-0.229966	-0.24891	0.598285	0.590941
bin46265900	chr17	46265900	46265999	1.61514	0.699988	0.757652	0.22433	0.241967
bin45281200	chr17	45281200	45281299	1.58198	0.430862	0.466356	0.32048	0.333284
bin45208100	chr17	45208100	45208199	1.56544	0.296652	0.32109	0.374071	0.383366
bin45178600	chr17	45178600	45178699	1.15815	-3.009	-3.25688	0.999437	0.998689
bin44826100	chr17	44826100	44826199	1.6546	1.02021	1.10426	0.134741	0.153814
bin45374200	chr17	45374200	45374299	1.59171	0.509792	0.551787	0.290547	0.305099
bin45058600	chr17	45058600	45058699	1.66149	1.0762	1.16486	0.122038	0.140918
bin44722700	chr17	44722700	44722799	1.73875	1.70324	1.84355	0.0326243	0.0442615
bin45537500	chr17	45537500	45537599	1.66634	1.11549	1.20738	0.113643	0.13232
bin46207600	chr17	46207600	46207699	1.59822	0.562626	0.608974	0.271271	0.286845
bin43902600	chr17	43902600	43902699	1.65305	1.00766	1.09067	0.137709	0.156809
bin45030000	chr17	45030000	45030099	1.5681	0.318223	0.344438	0.365259	0.375158
bin46743400	chr17	46743400	46743499	1.436	-0.75396	-0.81607	0.79277	0.774563
bin45332400	chr17	45332400	45332499	1.72125	1.56114	1.68975	0.0455382	0.0592449
bin45488400	chr17	45488400	45488499	1.43444	-0.766569	-0.829717	0.796651	0.778331
bin44864900	chr17	44864900	44864999	1.65919	1.05746	1.14457	0.126193	0.14515
bin46127400	chr17	46127400	46127499	1.62495	0.779624	0.843847	0.199377	0.217806
bin45016100	chr17	45016100	45016199	1.56375	0.28287	0.306172	0.379737	0.388638
bin44306100	chr17	44306100	44306199	1.59425	0.530481	0.574181	0.282923	0.297889
bin45431400	chr17	45431400	45431499	1.77093	1.96441	2.12623	0.0167419	0.0247412
bin44788400	chr17	44788400	44788499	1.61798	0.723026	0.782588	0.216935	0.234832
bin45571500	chr17	45571500	45571599	1.61904	0.731659	0.791932	0.2142	0.232188
bin45345700	chr17	45345700	45345799	1.48465	-0.359061	-0.388639	0.651229	0.640225
bin44168400	chr17	44168400	44168499	1.46639	-0.507249	-0.549035	0.708509	0.69401
bin46237400	chr17	46237400	46237499	1.63402	0.853209	0.923494	0.177875	0.196772
bin45389600	chr17	45389600	45389699	1.61696	0.714742	0.773621	0.219578	0.237384
bin45220300	chr17	45220300	45220399	1.57992	0.414163	0.44828	0.326975	0.339378
bin46160800	chr17	46160800	46160899	1.42222	-0.865751	-0.93707	0.825639	0.806687
bin44360500	chr17	44360500	44360599	1.6242	0.773505	0.837225	0.201233	0.219612
bin45341300	chr17	45341300	45341399	1.51519	-0.111224	-0.120386	0.547911	0.544281
bin44211300	chr17	44211300	44211399	1.75675	1.8493	2.00164	0.0226618	0.0322075
bin45291000	chr17	45291000	45291099	1.51333	-0.126331	-0.136738	0.554381	0.550265
bin43988000	chr17	43988000	43988099	1.69809	1.37321	1.48633	0.0685962	0.0848441
bin45369100	chr17	45369100	45369199	1.5265	-0.0194143	-0.0210137	0.508383	0.507745
bin46833900	chr17	46833900	46833999	1.41292	-0.941225	-1.01876	0.845842	0.826705
bin45371400	chr17	45371400	45371499	1.48136	-0.385744	-0.41752	0.661851	0.650157
bin45227800	chr17	45227800	45227899	1.64091	0.909167	0.984063	0.162542	0.181631
bin45366900	chr17	45366900	45366999	1.47326	-0.451548	-0.488745	0.687489	0.674203
bin43914200	chr17	43914200	43914299	1.2942	-1.90475	-2.06166	0.98038	0.971593
bin45761500	chr17	45761500	45761599	1.55005	0.171745	0.185893	0.426264	0.431819
bin45391600	chr17	45391600	45391699	1.66424	1.09845	1.18894	0.117232	0.136004
bin45664100	chr17	45664100	45664199	1.51852	-0.0841834	-0.0911182	0.536301	0.533545
bin46849100	chr17	46849100	46849199	1.45802	-0.575181	-0.622563	0.733214	0.717416
bin44137500	chr17	44137500	44137599	1.4663	-0.507994	-0.549842	0.708786	0.694271
bin46909800	chr17	46909800	46909899	1.54078	0.0964515	0.104397	0.458427	0.461581
bin44926400	chr17	44926400	44926499	1.78891	2.11035	2.28419	0.0111801	0.0174142
bin45403700	chr17	45403700	45403799	1.86349	2.71562	2.93932	0.00164466	0.00330764
bin46903000	chr17	46903000	46903099	1.55267	0.192945	0.208839	0.417287	0.423501
bin44233900	chr17	44233900	44233999	1.81952	2.35873	2.55303	0.00533948	0.00916892
bin45224200	chr17	45224200	45224299	1.68369	1.25638	1.35987	0.086935	0.10449
bin46257100	chr17	46257100	46257199	1.59112	0.505053	0.546658	0.292307	0.306761
bin44852800	chr17	44852800	44852899	1.62446	0.77559	0.839481	0.2006	0.218996
bin45229900	chr17	45229900	45229999	1.57633	0.385036	0.416755	0.338429	0.350105
bin44167000	chr17	44167000	44167099	1.8093	2.2758	2.46327	0.00688377	0.0114291
bin46145000	chr17	46145000	46145099	1.49994	-0.234982	-0.25434	0.600383	0.592889
bin46287700	chr17	46287700	46287799	1.61177	0.672639	0.72805	0.233292	0.250588
bin45142900	chr17	45142900	45142999	1.54098	0.09807	0.106149	0.457732	0.460938
bin44124900	chr17	44124900	44124999	1.57017	0.335036	0.362636	0.358439	0.368799
bin44874400	chr17	44874400	44874499	1.56573	0.298941	0.323568	0.373133	0.382492
bin46185000	chr17	46185000	46185099	1.54932	0.165761	0.179416	0.428806	0.434173
bin44768200	chr17	44768200	44768299	1.50248	-0.21433	-0.231986	0.591726	0.584855
bin45630600	chr17	45630600	45630699	1.5901	0.496762	0.537684	0.295397	0.309678
bin46264200	chr17	46264200	46264299	1.66847	1.13279	1.22611	0.110079	0.128651
bin46407600	chr17	46407600	46407699	1.50784	-0.170883	-0.18496	0.57337	0.567842
bin46157600	chr17	46157600	46157699	1.49739	-0.255695	-0.276758	0.609017	0.600907
bin43936000	chr17	43936000	43936099	1.57399	0.366033	0.396186	0.345984	0.35717
bin44593200	chr17	44593200	44593299	1.82101	2.37086	2.56616	0.00514155	0.00887349
bin46110300	chr17	46110300	46110399	1.46368	-0.529237	-0.572835	0.716622	0.70168
bin45198900	chr17	45198900	45198999	1.5173	-0.0940713	-0.101821	0.540551	0.537474
bin46400200	chr17	46400200	46400299	1.47634	-0.426486	-0.46162	0.677823	0.665123
bin44880200	chr17	44880200	44880299	1.54972	0.169062	0.182989	0.427403	0.432874
bin44956800	chr17	44956800	44956899	1.4656	-0.513647	-0.55596	0.710881	0.69625
bin44600000	chr17	44600000	44600099	1.74362	1.74274	1.88631	0.0296268	0.0406893
bin44213000	chr17	44213000	44213099	1.51722	-0.0947167	-0.102519	0.540828	0.53773
bin46188500	chr17	46188500	46188599	1.55476	0.209911	0.227204	0.410133	0.416868
bin45165900	chr17	45165900	45165999	1.51763	-0.0914025	-0.098932	0.539404	0.536414
bin45523200	chr17	45523200	45523299	1.51166	-0.139845	-0.151365	0.560156	0.555609
bin44849800	chr17	44849800	44849899	1.57532	0.376767	0.407805	0.341708	0.353173
bin46276200	chr17	46276200	46276299	1.48004	-0.396452	-0.429111	0.666079	0.654114
bin44011400	chr17	44011400	44011499	1.68046	1.23009	1.33142	0.0915254	0.109332
bin44874600	chr17	44874600	44874699	1.5856	0.460216	0.498128	0.309197	0.32268
bin44120900	chr17	44120900	44120999	1.47312	-0.452669	-0.489959	0.687919	0.674607
bin46188600	chr17	46188600	46188699	1.49788	-0.251719	-0.272455	0.607364	0.599371
bin44775100	chr17	44775100	44775199	1.38063	-1.20333	-1.30246	0.90362	0.885576
bin43974200	chr17	43974200	43974299	1.49541	-0.271743	-0.294128	0.61567	0.60709
bin44806800	chr17	44806800	44806899	1.72771	1.61362	1.74655	0.040358	0.053305
bin46850100	chr17	46850100	46850199	1.52515	-0.0303529	-0.0328533	0.513104	0.512107
bin46249400	chr17	46249400	46249499	1.57062	0.338635	0.366531	0.356985	0.367443
bin44599200	chr17	44599200	44599299	1.7102	1.47149	1.59271	0.0556126	0.0705791
bin46102300	chr17	46102300	46102399	1.48942	-0.320372	-0.346764	0.635616	0.625657
bin46204000	chr17	46204000	46204099	1.49125	-0.305488	-0.330654	0.629547	0.620003
bin46157300	chr17	46157300	46157399	1.50103	-0.226095	-0.24472	0.596664	0.589436
bin46266300	chr17	46266300	46266399	1.60812	0.642988	0.695956	0.243228	0.260116
bin45229300	chr17	45229300	45229399	1.61139	0.669529	0.724684	0.234323	0.251579
bin46258400	chr17	46258400	46258499	2.19628	5.41653	5.86273	2.27653e-09	3.03831e-08
bin46403700	chr17	46403700	46403799	1.40089	-1.03884	-1.12441	0.869581	0.85056
bin46939300	chr17	46939300	46939399	1.7482	1.7799	1.92653	0.0270194	0.037546
bin46829400	chr17	46829400	46829499	1.54692	0.146278	0.158329	0.437099	0.441851
bin45712100	chr17	45712100	45712199	1.49822	-0.248914	-0.269419	0.606196	0.598286
bin44182200	chr17	44182200	44182299	1.57845	0.402202	0.435334	0.33166	0.343768
bin46242500	chr17	46242500	46242599	1.64586	0.949281	1.02748	0.152097	0.171239
bin46855300	chr17	46855300	46855399	1.53497	0.0493593	0.0534254	0.478696	0.480316
bin45482800	chr17	45482800	45482899	1.59626	0.546757	0.591798	0.276993	0.292273
bin44009000	chr17	44009000	44009099	1.37678	-1.23458	-1.33628	0.909271	0.891507
bin43964800	chr17	43964800	43964899	1.35112	-1.44281	-1.56167	0.940817	0.925463
bin44866000	chr17	44866000	44866099	1.51862	-0.083366	-0.0902335	0.535949	0.53322
bin46553300	chr17	46553300	46553399	1.56852	0.321613	0.348106	0.36388	0.373873
bin46181000	chr17	46181000	46181099	1.62806	0.804828	0.871128	0.191842	0.21046
bin45231300	chr17	45231300	45231399	1.65693	1.03916	1.12477	0.130344	0.149365
bin43849400	chr17	43849400	43849499	1.53684	0.06449	0.0698025	0.472175	0.47429
bin44361300	chr17	44361300	44361399	1.65546	1.02726	1.11188	0.133095	0.152149
bin46532900	chr17	46532900	46532999	1.46575	-0.51249	-0.554708	0.710453	0.695846
bin45124200	chr17	45124200	45124299	1.59275	0.5183	0.560997	0.2874	0.302124
bin44342600	chr17	44342600	44342699	1.49787	-0.251793	-0.272535	0.607395	0.599399
bin44575600	chr17	44575600	44575699	1.60816	0.643316	0.696311	0.243117	0.26001
bin43873400	chr17	43873400	43873499	1.53043	0.0124803	0.0135084	0.494611	0.495021
bin44198200	chr17	44198200	44198299	1.71388	1.50138	1.62507	0.0520743	0.066628
bin45406300	chr17	45406300	45406399	1.57749	0.394414	0.426904	0.334724	0.346638
bin43955200	chr17	43955200	43955299	1.60829	0.644362	0.697443	0.242763	0.25967
bin44289200	chr17	44289200	44289299	1.79926	2.19428	2.37504	0.00877355	0.0141077
bin44086300	chr17	44086300	44086399	1.64352	0.930298	1.00693	0.156983	0.176109
bin45591300	chr17	45591300	45591399	1.6004	0.580356	0.628164	0.264948	0.280837
bin45229600	chr17	45229600	45229699	1.53226	0.0273002	0.0295491	0.488213	0.48911
bin46190000	chr17	46190000	46190099	1.50033	-0.231829	-0.250927	0.599065	0.591665
bin45722000	chr17	45722000	45722099	1.53358	0.0380038	0.0411344	0.483594	0.484842
bin46127600	chr17	46127600	46127699	1.57614	0.383454	0.415042	0.339055	0.350692
bin45578700	chr17	45578700	45578799	1.60864	0.647273	0.700594	0.241778	0.258728
bin44112500	chr17	44112500	44112599	1.51953	-0.0759985	-0.0822591	0.53278	0.53029
bin44605800	chr17	44605800	44605899	1.94853	3.40581	3.68638	0.000113735	0.000329839
bin46711100	chr17	46711100	46711199	1.43069	-0.797028	-0.862685	0.805845	0.787282
bin44008300	chr17	44008300	44008399	1.63983	0.900343	0.974511	0.164901	0.183969
bin45356600	chr17	45356600	45356699	1.40591	-0.998173	-1.0804	0.860018	0.840902
bin46263800	chr17	46263800	46263899	1.49197	-0.29965	-0.324335	0.627158	0.617778
bin46138100	chr17	46138100	46138199	1.59331	0.522837	0.565907	0.285728	0.300544
bin44963200	chr17	44963200	44963299	1.51891	-0.081038	-0.0877137	0.534948	0.532294
bin46161800	chr17	46161800	46161899	1.47784	-0.41434	-0.448473	0.673094	0.660687
bin45401100	chr17	45401100	45401199	1.65261	1.00411	1.08682	0.138558	0.157664
bin45661000	chr17	45661000	45661099	1.54934	0.165932	0.179601	0.428733	0.434105
bin46834900	chr17	46834900	46834999	1.44415	-0.687744	-0.744399	0.771682	0.754193
bin46173400	chr17	46173400	46173499	1.49138	-0.30442	-0.329497	0.62911	0.619596
bin45175700	chr17	45175700	45175799	1.56308	0.277445	0.300301	0.381974	0.390719
bin45348900	chr17	45348900	45348999	1.51044	-0.149772	-0.16211	0.56439	0.559528
bin45049300	chr17	45049300	45049399	1.50599	-0.185891	-0.201204	0.579731	0.573735
bin46164200	chr17	46164200	46164299	1.64965	0.980054	1.06079	0.144393	0.16353
bin46223200	chr17	46223200	46223299	1.56391	0.284219	0.307633	0.379181	0.388121
bin45026600	chr17	45026600	45026699	1.524	-0.0397246	-0.042997	0.517148	0.515844
bin45676300	chr17	45676300	45676399	1.42006	-0.883295	-0.956059	0.830479	0.811462
bin45606500	chr17	45606500	45606599	1.53347	0.0371884	0.0402519	0.483946	0.485167
bin44086200	chr17	44086200	44086299	1.66341	1.09176	1.18169	0.118664	0.13747
bin44755500	chr17	44755500	44755599	1.55171	0.185198	0.200455	0.420563	0.426537
bin44147200	chr17	44147200	44147299	1.48609	-0.347373	-0.375989	0.646538	0.635845
bin45066400	chr17	45066400	45066499	1.50198	-0.218393	-0.236384	0.593432	0.586438
bin46840300	chr17	46840300	46840399	1.41402	-0.932338	-1.00914	0.843547	0.824419
bin43916400	chr17	43916400	43916499	1.4141	-0.931686	-1.00844	0.843377	0.82425
bin46146300	chr17	46146300	46146399	1.5617	0.266276	0.288211	0.386593	0.395013
bin46291600	chr17	46291600	46291699	1.55707	0.228683	0.247522	0.402252	0.409557
bin44049600	chr17	44049600	44049699	1.54545	0.134399	0.14547	0.44217	0.446544
bin45292300	chr17	45292300	45292399	1.64226	0.920111	0.995907	0.159648	0.178757
bin46224400	chr17	46224400	46224499	1.51868	-0.0828643	-0.0896905	0.535733	0.53302
bin45377800	chr17	45377800	45377899	1.53164	0.0222931	0.0241296	0.490375	0.491107
bin45142700	chr17	45142700	45142799	1.50662	-0.180778	-0.19567	0.577566	0.571729
bin43956900	chr17	43956900	43956999	2.03128	4.07738	4.41327	5.09113e-06	2.2773e-05
bin45227400	chr17	45227400	45227499	1.64322	0.927884	1.00432	0.157612	0.176734
bin44034800	chr17	44034800	44034899	1.52743	-0.0118584	-0.0128353	0.50512	0.504731
bin44391100	chr17	44391100	44391199	1.79196	2.13503	2.31091	0.0104188	0.0163791
bin46141200	chr17	46141200	46141299	1.58946	0.491597	0.532094	0.297331	0.311502
bin43975200	chr17	43975200	43975299	1.53245	0.0288715	0.0312498	0.487535	0.488484
bin45385800	chr17	45385800	45385899	1.5023	-0.215862	-0.233645	0.59237	0.585453
bin43915600	chr17	43915600	43915699	1.47525	-0.435333	-0.471195	0.681249	0.66834
bin45112500	chr17	45112500	45112599	1.44397	-0.689241	-0.74602	0.772172	0.754664
bin45520800	chr17	45520800	45520899	1.64033	0.904443	0.978949	0.163802	0.18288
bin44584000	chr17	44584000	44584099	1.79867	2.18956	2.36993	0.00889576	0.0142782
bin46289100	chr17	46289100	46289199	1.61577	0.705104	0.763189	0.222675	0.240373
bin44865000	chr17	44865000	44865099	1.85539	2.64986	2.86815	0.00206439	0.00402625
bin45257400	chr17	45257400	45257499	1.5454	0.133964	0.145	0.442355	0.446715
bin44288500	chr17	44288500	44288599	1.64759	0.963353	1.04271	0.148541	0.167685
bin45074400	chr17	45074400	45074499	1.71481	1.50892	1.63323	0.0512108	0.0656592
bin44229100	chr17	44229100	44229199	1.61857	0.727845	0.787803	0.215406	0.233354
bin44373100	chr17	44373100	44373199	1.78423	2.07231	2.24302	0.0124477	0.0191183
bin43919500	chr17	43919500	43919599	1.57888	0.405692	0.439112	0.33029	0.342484
bin44267400	chr17	44267400	44267499	1.89744	2.99119	3.2376	0.000602708	0.00138947
bin46261300	chr17	46261300	46261399	1.4823	-0.378175	-0.409329	0.658851	0.64735
bin44112600	chr17	44112600	44112699	1.57766	0.395834	0.428442	0.334165	0.346114
bin45040100	chr17	45040100	45040199	1.5959	0.543809	0.588607	0.278063	0.293287
bin45319100	chr17	45319100	45319199	1.73599	1.68084	1.81931	0.0344322	0.0463966
bin47015100	chr17	47015100	47015199	1.34496	-1.49277	-1.61574	0.946925	0.932252
bin45334200	chr17	45334200	45334299	1.59348	0.524209	0.567392	0.285224	0.300067
bin46150700	chr17	46150700	46150799	1.57859	0.403325	0.43655	0.331219	0.343355
bin44376200	chr17	44376200	44376299	1.83122	2.45372	2.65586	0.00395537	0.00706929
bin44790800	chr17	44790800	44790899	1.85452	2.64278	2.86049	0.00211493	0.00411138
bin43996800	chr17	43996800	43996899	1.53081	0.015536	0.0168158	0.493292	0.493802
bin46157200	chr17	46157200	46157299	1.49781	-0.252293	-0.273076	0.607603	0.599593
bin43864800	chr17	43864800	43864899	1.51216	-0.13581	-0.146997	0.558433	0.554014
bin44363200	chr17	44363200	44363299	1.77883	2.02847	2.19557	0.0140612	0.021256
bin46265800	chr17	46265800	46265899	1.56191	0.26797	0.290045	0.385891	0.394361
bin44019700	chr17	44019700	44019799	1.48304	-0.37215	-0.402807	0.656455	0.645109
bin46545800	chr17	46545800	46545899	1.3904	-1.12405	-1.21664	0.88813	0.869503
bin46150800	chr17	46150800	46150899	1.44932	-0.645781	-0.698979	0.757717	0.740789
bin44922500	chr17	44922500	44922599	1.59197	0.511957	0.554131	0.289745	0.304341
bin44361600	chr17	44361600	44361699	1.70333	1.41572	1.53234	0.0627188	0.0784288
bin45580700	chr17	45580700	45580799	1.52258	-0.0512437	-0.0554651	0.522116	0.520434
bin46251300	chr17	46251300	46251399	1.56767	0.314753	0.340682	0.366672	0.376475
bin44866600	chr17	44866600	44866699	1.63999	0.901647	0.975923	0.164551	0.183622
bin44362300	chr17	44362300	44362399	1.49806	-0.250229	-0.270842	0.606744	0.598795
bin46131800	chr17	46131800	46131899	1.60317	0.602807	0.652465	0.257051	0.273319
bin45109700	chr17	45109700	45109799	1.54429	0.124985	0.135281	0.446195	0.450268
bin45208500	chr17	45208500	45208599	1.72877	1.62222	1.75586	0.0395563	0.0523778
bin46709100	chr17	46709100	46709199	1.3111	-1.76763	-1.91325	0.972142	0.961439
bin46828000	chr17	46828000	46828099	1.51751	-0.092395	-0.100006	0.53983	0.536808
bin44914700	chr17	44914700	44914799	1.58499	0.455264	0.492768	0.311088	0.324459
bin45379800	chr17	45379800	45379899	1.61542	0.702274	0.760126	0.22359	0.241254
bin44587800	chr17	44587800	44587899	2.04576	4.19489	4.54045	2.8067e-06	1.36505e-05
bin45381000	chr17	45381000	45381099	1.54324	0.116429	0.12602	0.449858	0.453656
bin44780500	chr17	44780500	44780599	1.53393	0.0409048	0.0442745	0.482343	0.483686
bin45497300	chr17	45497300	45497399	1.6516	0.995916	1.07796	0.140526	0.159646
bin45371700	chr17	45371700	45371799	1.57058	0.338317	0.366187	0.357113	0.367562
bin46765000	chr17	46765000	46765099	1.35694	-1.39556	-1.51052	0.934545	0.918577
bin45278000	chr17	45278000	45278099	1.62498	0.779825	0.844065	0.199316	0.217747
bin46820200	chr17	46820200	46820299	1.44802	-0.656405	-0.710478	0.761296	0.744218
bin45635700	chr17	45635700	45635799	1.53641	0.0609809	0.0660044	0.473687	0.475687
bin46234900	chr17	46234900	46234999	1.36185	-1.35574	-1.46742	0.928869	0.912409
bin46201100	chr17	46201100	46201199	1.51281	-0.130514	-0.141265	0.55617	0.55192
bin43969300	chr17	43969300	43969399	1.68834	1.29412	1.40073	0.0806476	0.0978117
bin45402700	chr17	45402700	45402799	1.67888	1.21733	1.31761	0.0938171	0.11174
bin45626200	chr17	45626200	45626299	1.5502	0.172897	0.18714	0.425775	0.431366
bin46107900	chr17	46107900	46107999	1.45077	-0.63403	-0.68626	0.753726	0.736969
bin46284900	chr17	46284900	46284999	1.62806	0.804832	0.871132	0.191841	0.210458
bin45346300	chr17	45346300	45346399	1.54795	0.154692	0.167435	0.433514	0.438532
bin44866800	chr17	44866800	44866899	1.55271	0.19332	0.209245	0.417128	0.423354
bin45403200	chr17	45403200	45403299	1.56075	0.258524	0.279821	0.389808	0.398001
bin45441000	chr17	45441000	45441099	1.47198	-0.461923	-0.499975	0.691454	0.677932
bin46725800	chr17	46725800	46725899	1.3075	-1.79682	-1.94484	0.974103	0.963818
bin45264900	chr17	45264900	45264999	1.5844	0.450509	0.487621	0.312909	0.326172
bin44887200	chr17	44887200	44887299	1.53355	0.0377699	0.0408813	0.483695	0.484936
bin44905500	chr17	44905500	44905599	1.6	0.577081	0.62462	0.26611	0.281942
bin46160500	chr17	46160500	46160599	1.48807	-0.331323	-0.358617	0.640059	0.6298
bin44889000	chr17	44889000	44889099	1.59039	0.499089	0.540203	0.294529	0.308858
bin44913000	chr17	44913000	44913099	1.54514	0.131894	0.142759	0.44324	0.447534
bin45466800	chr17	45466800	45466899	1.52086	-0.0652301	-0.0706036	0.528143	0.526005
bin46279000	chr17	46279000	46279099	1.61867	0.728666	0.788693	0.215146	0.233103
bin45634100	chr17	45634100	45634199	1.55854	0.240624	0.260447	0.39726	0.404923
bin43927300	chr17	43927300	43927399	1.42462	-0.846308	-0.916026	0.820173	0.80131
bin46747400	chr17	46747400	46747499	1.42178	-0.869293	-0.940904	0.826623	0.807657
bin45237600	chr17	45237600	45237699	1.62438	0.77502	0.838865	0.200773	0.219164
bin45350000	chr17	45350000	45350099	1.46409	-0.525931	-0.569257	0.715409	0.700532
bin45287300	chr17	45287300	45287399	1.62016	0.740762	0.801785	0.211339	0.229419
bin45584900	chr17	45584900	45584999	1.69548	1.35202	1.4634	0.0716796	0.0881847
bin45225000	chr17	45225000	45225099	1.55107	0.180007	0.194836	0.422761	0.428574
bin44133400	chr17	44133400	44133499	1.5116	-0.140337	-0.151898	0.560366	0.555803
bin44923400	chr17	44923400	44923499	1.57842	0.401945	0.435057	0.331761	0.343862
bin46173100	chr17	46173100	46173199	1.4008	-1.03961	-1.12525	0.869759	0.85074
bin44216900	chr17	44216900	44216999	1.53262	0.0302531	0.0327453	0.486939	0.487933
bin44955700	chr17	44955700	44955799	1.59012	0.496926	0.537861	0.295336	0.309621
bin46278900	chr17	46278900	46278999	1.60177	0.591456	0.640179	0.261028	0.277107
bin46140800	chr17	46140800	46140899	1.58	0.414797	0.448968	0.326728	0.339145
bin45686400	chr17	45686400	45686499	1.52946	0.00457349	0.00495024	0.498025	0.498175
bin44996000	chr17	44996000	44996099	1.39627	-1.07633	-1.165	0.87799	0.859111
bin45336700	chr17	45336700	45336799	1.68763	1.2883	1.39443	0.0815938	0.0988203
bin44741600	chr17	44741600	44741699	1.41376	-0.934387	-1.01136	0.844078	0.824948
bin44304100	chr17	44304100	44304199	2.39309	7.01384	7.59162	1.57962e-14	1.15934e-12
bin44318100	chr17	44318100	44318199	1.70483	1.42791	1.54554	0.0611075	0.0766582
bin46118400	chr17	46118400	46118499	1.46102	-0.550892	-0.596274	0.724504	0.709146
bin45345800	chr17	45345800	45345899	1.56246	0.272444	0.294888	0.38404	0.39264
bin45342400	chr17	45342400	45342499	1.4895	-0.31974	-0.34608	0.635359	0.625417
bin45235100	chr17	45235100	45235199	1.51795	-0.0888096	-0.0961256	0.53829	0.535383
bin44873800	chr17	44873800	44873899	1.65651	1.03574	1.12106	0.131132	0.150163
bin46795800	chr17	46795800	46795899	1.33977	-1.53493	-1.66137	0.951681	0.937599
bin46217300	chr17	46217300	46217399	1.56383	0.283566	0.306925	0.37945	0.388372
bin45538300	chr17	45538300	45538399	1.66297	1.08819	1.17784	0.119431	0.138255
bin45313900	chr17	45313900	45313999	1.6965	1.36033	1.47239	0.0704572	0.0868623
bin46502900	chr17	46502900	46502999	1.59132	0.506668	0.548406	0.291706	0.306194
bin44841600	chr17	44841600	44841699	1.7305	1.63623	1.77101	0.0382791	0.0508962
bin45038000	chr17	45038000	45038099	1.35776	-1.38895	-1.50337	0.933628	0.917576
bin46172100	chr17	46172100	46172199	1.62278	0.762023	0.824797	0.204743	0.223023
bin45235500	chr17	45235500	45235599	1.74643	1.76556	1.911	0.0280021	0.0387348
bin46206200	chr17	46206200	46206299	1.55277	0.193806	0.209772	0.416923	0.423164
bin46247400	chr17	46247400	46247499	1.46184	-0.544218	-0.58905	0.722086	0.706854
bin44911800	chr17	44911800	44911899	1.7011	1.39764	1.51278	0.065168	0.0811101
bin45343200	chr17	45343200	45343299	1.53751	0.0699121	0.0756713	0.46984	0.472132
bin44896900	chr17	44896900	44896999	1.54358	0.119201	0.129021	0.448671	0.452558
bin46161600	chr17	46161600	46161699	1.66802	1.12913	1.22215	0.110825	0.12942
bin46142900	chr17	46142900	46142999	1.54192	0.105768	0.114481	0.454428	0.457883
bin44338500	chr17	44338500	44338599	1.5854	0.458617	0.496397	0.309807	0.323255
bin45453100	chr17	45453100	45453199	1.50804	-0.169242	-0.183184	0.572673	0.567197
bin44604700	chr17	44604700	44604799	1.75477	1.83327	1.98429	0.0236116	0.0333811
bin45261800	chr17	45261800	45261899	1.4081	-0.980319	-1.06108	0.855672	0.836536
bin46157400	chr17	46157400	46157499	1.48585	-0.349295	-0.37807	0.647311	0.636566
bin46850800	chr17	46850800	46850899	1.50298	-0.210314	-0.227639	0.590036	0.583289
bin44816500	chr17	44816500	44816599	1.74544	1.75749	1.90227	0.0285681	0.0394173
bin44019500	chr17	44019500	44019599	1.56331	0.279315	0.302325	0.381202	0.390001
bin44907400	chr17	44907400	44907499	1.674	1.17771	1.27473	0.101203	0.119456
bin46228400	chr17	46228400	46228499	1.61976	0.737522	0.798278	0.212355	0.230402
bin44841500	chr17	44841500	44841599	1.56026	0.254569	0.27554	0.391451	0.399528
bin45025000	chr17	45025000	45025099	1.38524	-1.16587	-1.26191	0.896509	0.878166
bin44190200	chr17	44190200	44190299	1.5279	-0.00807856	-0.00874406	0.503488	0.503223
bin45345500	chr17	45345500	45345599	1.43107	-0.793943	-0.859346	0.804925	0.786386
bin44328600	chr17	44328600	44328699	1.61953	0.735597	0.796194	0.21296	0.230988
bin44901600	chr17	44901600	44901699	1.72712	1.60884	1.74137	0.0408093	0.0538259
bin46828600	chr17	46828600	46828699	1.56129	0.262935	0.284595	0.387977	0.3963
bin46172700	chr17	46172700	46172799	1.84488	2.5646	2.77587	0.00275273	0.00516472
bin44978100	chr17	44978100	44978199	1.60072	0.582918	0.630937	0.264041	0.279974
bin46137400	chr17	46137400	46137499	1.55071	0.177057	0.191643	0.424011	0.429732
bin45636700	chr17	45636700	45636799	1.51901	-0.0802269	-0.0868358	0.534599	0.531972
bin43945700	chr17	43945700	43945799	1.45596	-0.591887	-0.640646	0.739124	0.723037
bin44909100	chr17	44909100	44909199	1.56973	0.331418	0.358719	0.359903	0.370165
bin46241200	chr17	46241200	46241299	1.48829	-0.329502	-0.356646	0.639322	0.629112
bin45459300	chr17	45459300	45459399	1.55119	0.180968	0.195875	0.422354	0.428196
bin44291000	chr17	44291000	44291099	1.68694	1.28276	1.38843	0.0825029	0.0997881
bin44836300	chr17	44836300	44836399	1.68569	1.27256	1.37739	0.0841955	0.101587
bin44729900	chr17	44729900	44729999	1.66945	1.14079	1.23476	0.108459	0.126979
bin45746000	chr17	45746000	45746099	1.57489	0.373309	0.404061	0.343084	0.354459
bin43984500	chr17	43984500	43984599	1.68834	1.29404	1.40064	0.0806603	0.0978253
bin46190100	chr17	46190100	46190199	1.5156	-0.107924	-0.116814	0.546496	0.542972
bin44060400	chr17	44060400	44060499	1.53745	0.0694624	0.0751846	0.470034	0.472311
bin44587600	chr17	44587600	44587699	1.82474	2.40108	2.59888	0.00467642	0.00817329
bin43935500	chr17	43935500	43935599	1.51118	-0.14374	-0.155581	0.561818	0.557147
bin45615000	chr17	45615000	45615099	1.51349	-0.124992	-0.135289	0.553808	0.549735
bin46141600	chr17	46141600	46141699	1.57252	0.354061	0.383227	0.350776	0.361647
bin45305400	chr17	45305400	45305499	1.69587	1.35521	1.46685	0.0712078	0.0876745
bin46290800	chr17	46290800	46290899	1.87676	2.82329	3.05587	0.00112205	0.00237667
bin45478700	chr17	45478700	45478799	1.5713	0.344211	0.372567	0.354735	0.365344
bin46274100	chr17	46274100	46274199	1.52331	-0.0452918	-0.0490229	0.519549	0.518063
bin46502700	chr17	46502700	46502799	1.62413	0.772948	0.836622	0.201402	0.219776
bin45377300	chr17	45377300	45377399	1.39783	-1.06371	-1.15133	0.875202	0.856269
bin46838500	chr17	46838500	46838599	1.39827	-1.06013	-1.14746	0.874404	0.855456
bin45752100	chr17	45752100	45752199	1.47097	-0.470105	-0.508831	0.694565	0.68086
bin46841100	chr17	46841100	46841199	1.44914	-0.647236	-0.700554	0.758209	0.741261
bin44601800	chr17	44601800	44601899	1.76077	1.88192	2.03695	0.0208276	0.0299234
bin44949700	chr17	44949700	44949799	1.58164	0.428061	0.463324	0.321566	0.334303
bin45489000	chr17	45489000	45489099	1.55607	0.220584	0.238755	0.405648	0.412708
bin46159400	chr17	46159400	46159499	1.45043	-0.636782	-0.689239	0.754663	0.737867
bin46797700	chr17	46797700	46797799	1.3921	-1.11023	-1.20169	0.885257	0.86655
bin44399800	chr17	44399800	44399899	1.79572	2.16559	2.34399	0.00953941	0.0151712
bin45311900	chr17	45311900	45311999	1.62629	0.790477	0.855595	0.196111	0.214625
bin44280700	chr17	44280700	44280799	1.74152	1.72572	1.86788	0.0308893	0.0421988
bin45576400	chr17	45576400	45576499	1.5867	0.469181	0.507831	0.305786	0.31947
bin44343900	chr17	44343900	44343999	1.53238	0.028326	0.0306594	0.487771	0.488701
bin46535100	chr17	46535100	46535199	1.37217	-1.27198	-1.37677	0.915708	0.898311
bin44972200	chr17	44972200	44972299	1.50598	-0.185923	-0.201239	0.579744	0.573747
bin43860300	chr17	43860300	43860399	1.46935	-0.483262	-0.523073	0.699538	0.685545
bin45430600	chr17	45430600	45430699	1.47431	-0.442971	-0.479463	0.684195	0.671107
bin46274300	chr17	46274300	46274399	1.65117	0.992417	1.07417	0.141373	0.160497
bin43996100	chr17	43996100	43996199	1.3275	-1.63453	-1.76918	0.961568	0.948927
bin44378700	chr17	44378700	44378799	1.94272	3.35868	3.63536	0.000138796	0.000391579
bin45203400	chr17	45203400	45203499	1.59018	0.497399	0.538374	0.295159	0.309454
bin44874500	chr17	44874500	44874599	1.59583	0.543291	0.588046	0.278251	0.293465
bin44207400	chr17	44207400	44207499	2.18093	5.29193	5.72787	5.08508e-09	6.05167e-08
bin46844900	chr17	46844900	46844999	1.54013	0.0911708	0.0986813	0.460696	0.463678
bin46229400	chr17	46229400	46229499	1.48762	-0.334979	-0.362574	0.641539	0.63118
bin44989800	chr17	44989800	44989899	1.34518	-1.491	-1.61383	0.946718	0.93202
bin44970900	chr17	44970900	44970999	1.63348	0.848835	0.918761	0.17911	0.197986
bin44593300	chr17	44593300	44593399	1.84662	2.5787	2.79113	0.00262623	0.00495864
bin45023500	chr17	45023500	45023599	1.49356	-0.286799	-0.310425	0.621881	0.612867
bin44362600	chr17	44362600	44362699	1.77782	2.02031	2.18674	0.0143807	0.0216755
bin46265100	chr17	46265100	46265199	1.54655	0.143347	0.155156	0.438349	0.443008
bin46813000	chr17	46813000	46813099	1.43535	-0.759176	-0.821715	0.79438	0.776126
bin45010600	chr17	45010600	45010699	1.57632	0.384921	0.41663	0.338474	0.350148
bin44302500	chr17	44302500	44302599	1.79315	2.1447	2.32138	0.0101333	0.0159884
bin44005700	chr17	44005700	44005799	1.57931	0.409229	0.44294	0.328904	0.341186
bin46457600	chr17	46457600	46457699	1.32693	-1.63911	-1.77414	0.96198	0.949405
bin44276600	chr17	44276600	44276699	2.23365	5.71983	6.19102	2.98887e-10	5.33157e-09
bin45204400	chr17	45204400	45204499	1.52532	-0.0290146	-0.0314048	0.512527	0.511574
bin44966000	chr17	44966000	44966099	1.68439	1.262	1.36597	0.085975	0.103474
bin46833300	chr17	46833300	46833399	1.41049	-0.960937	-1.0401	0.850852	0.831708
bin46128400	chr17	46128400	46128499	1.55183	0.186122	0.201454	0.420172	0.426175
bin44859900	chr17	44859900	44859999	1.58771	0.477335	0.516657	0.302698	0.316562
bin43872500	chr17	43872500	43872599	1.62091	0.746792	0.808312	0.209456	0.227594
bin46130500	chr17	46130500	46130599	1.61025	0.660324	0.714721	0.237391	0.254523
bin44585000	chr17	44585000	44585099	1.99654	3.79543	4.10809	1.9947e-05	7.36931e-05
bin44196400	chr17	44196400	44196499	1.9219	3.18966	3.45241	0.000277799	0.000712213
bin45257800	chr17	45257800	45257899	1.52416	-0.0384077	-0.0415716	0.51658	0.515319
bin46493900	chr17	46493900	46493999	1.52429	-0.0373596	-0.0404372	0.516128	0.514901
bin45716700	chr17	45716700	45716799	1.64199	0.917885	0.993498	0.160234	0.17934
bin45046400	chr17	45046400	45046499	1.44933	-0.645711	-0.698903	0.757694	0.740767
bin44957500	chr17	44957500	44957599	1.53654	0.0621024	0.0672183	0.473204	0.475241
bin46190500	chr17	46190500	46190599	1.43754	-0.741436	-0.802514	0.788872	0.770785
bin44877300	chr17	44877300	44877399	1.53203	0.0254508	0.0275474	0.489012	0.489848
bin45445700	chr17	45445700	45445799	1.64761	0.963512	1.04288	0.148501	0.167645
bin45582700	chr17	45582700	45582799	1.71591	1.51783	1.64286	0.0502055	0.0645288
bin45456100	chr17	45456100	45456199	1.49561	-0.270092	-0.292341	0.614987	0.606455
bin46129100	chr17	46129100	46129199	1.71712	1.52764	1.65348	0.0491166	0.0633014
bin45401500	chr17	45401500	45401599	1.59217	0.513592	0.555901	0.289139	0.303769
bin44867700	chr17	44867700	44867799	1.60673	0.631767	0.683811	0.247047	0.26377
bin46164000	chr17	46164000	46164099	1.4762	-0.427678	-0.462909	0.678285	0.665557
bin46729600	chr17	46729600	46729699	1.32224	-1.67724	-1.81541	0.96527	0.953252
bin43994300	chr17	43994300	43994399	1.56788	0.316412	0.342477	0.365996	0.375845
bin46269200	chr17	46269200	46269299	1.71123	1.47986	1.60177	0.0546031	0.0694549
bin46233000	chr17	46233000	46233099	1.27683	-2.04577	-2.21429	0.986596	0.97961
bin46498300	chr17	46498300	46498399	1.50552	-0.189729	-0.205358	0.581354	0.575239
bin44720200	chr17	44720200	44720299	1.69021	1.30925	1.4171	0.0782261	0.0952246
bin46171100	chr17	46171100	46171199	1.5542	0.205413	0.222334	0.412027	0.418625
bin45394600	chr17	45394600	45394699	1.70067	1.39418	1.50903	0.0656458	0.0816318
bin44592700	chr17	44592700	44592799	1.76578	1.9226	2.08098	0.0187177	0.027265
bin44872700	chr17	44872700	44872799	1.61458	0.695402	0.752688	0.225819	0.243402
bin44591700	chr17	44591700	44591799	1.84858	2.59461	2.80835	0.00248981	0.0047349
bin44080500	chr17	44080500	44080599	1.45859	-0.570565	-0.617567	0.73157	0.715853
bin46225900	chr17	46225900	46225999	1.40908	-0.972373	-1.05247	0.853709	0.834567
bin45517300	chr17	45517300	45517399	1.51423	-0.118974	-0.128775	0.551232	0.547352
bin44346100	chr17	44346100	44346199	1.66107	1.07277	1.16115	0.122791	0.141686
bin43976800	chr17	43976800	43976899	1.49473	-0.277285	-0.300127	0.61796	0.609219
bin44374600	chr17	44374600	44374699	1.67067	1.15067	1.24546	0.106482	0.124935
bin44781800	chr17	44781800	44781899	1.67662	1.19899	1.29776	0.0971849	0.115266
bin45390300	chr17	45390300	45390399	1.63941	0.896934	0.970821	0.165819	0.184877
bin46215700	chr17	46215700	46215799	2.0957	4.60021	4.97917	3.19291e-07	2.11031e-06
bin45376600	chr17	45376600	45376699	1.43729	-0.743454	-0.804698	0.789503	0.771397
bin45105800	chr17	45105800	45105899	1.50427	-0.199878	-0.216344	0.58564	0.579212
bin46133600	chr17	46133600	46133699	1.48898	-0.323911	-0.350594	0.637053	0.626997
bin45126200	chr17	45126200	45126299	1.45098	-0.632362	-0.684454	0.753156	0.736425
bin44321200	chr17	44321200	44321299	1.67497	1.18559	1.28325	0.0997015	0.117893
bin45376700	chr17	45376700	45376799	1.4706	-0.473142	-0.512119	0.695716	0.681944
bin44217900	chr17	44217900	44217999	1.64607	0.951015	1.02936	0.151656	0.170798
bin44080100	chr17	44080100	44080199	1.55881	0.24284	0.262844	0.396335	0.404065
bin46246800	chr17	46246800	46246899	1.5791	0.407509	0.441079	0.329578	0.341817
bin45171400	chr17	45171400	45171499	1.48591	-0.348847	-0.377584	0.64713	0.636398
bin43891600	chr17	43891600	43891699	1.52615	-0.0222492	-0.024082	0.509606	0.508875
bin45160000	chr17	45160000	45160099	1.47901	-0.404863	-0.438214	0.669385	0.657211
bin43925200	chr17	43925200	43925299	1.41933	-0.889193	-0.962443	0.832086	0.81305
bin46971400	chr17	46971400	46971499	1.43685	-0.746998	-0.808534	0.790608	0.772468
bin44941100	chr17	44941100	44941199	1.51787	-0.0894889	-0.0968608	0.538582	0.535653
bin45373200	chr17	45373200	45373299	1.54067	0.0955708	0.103444	0.458805	0.461931
bin46460700	chr17	46460700	46460799	1.33622	-1.56371	-1.69253	0.954727	0.941057
bin44907000	chr17	44907000	44907099	1.50983	-0.154729	-0.167475	0.566502	0.561482
bin44111700	chr17	44111700	44111799	1.55291	0.19495	0.211009	0.41644	0.422716
bin46545700	chr17	46545700	46545799	1.35944	-1.37529	-1.48858	0.931701	0.915479
bin45501100	chr17	45501100	45501199	1.53537	0.0525993	0.0569323	0.4773	0.479026
bin44868900	chr17	44868900	44868999	1.49275	-0.293302	-0.317464	0.624554	0.615355
bin44887100	chr17	44887100	44887199	1.59372	0.526106	0.569445	0.284527	0.299407
bin46148000	chr17	46148000	46148099	1.46133	-0.548356	-0.593529	0.723586	0.708276
bin45537600	chr17	45537600	45537699	1.61247	0.678327	0.734206	0.231412	0.248782
bin44077800	chr17	44077800	44077899	1.48389	-0.365267	-0.395357	0.65371	0.642544
bin44022800	chr17	44022800	44022899	1.58921	0.489544	0.529871	0.298101	0.312228
bin44840200	chr17	44840200	44840299	1.6229	0.762943	0.825792	0.204461	0.222749
bin44275900	chr17	44275900	44275999	1.47759	-0.416337	-0.450634	0.673873	0.661418
bin45439400	chr17	45439400	45439499	1.5504	0.17453	0.188907	0.425083	0.430725
bin45139800	chr17	45139800	45139899	1.53254	0.0296078	0.0320469	0.487217	0.48819
bin44035100	chr17	44035100	44035199	1.51974	-0.0742627	-0.0803803	0.532033	0.529599
bin44575500	chr17	44575500	44575599	1.7327	1.6541	1.79036	0.0366982	0.0490539
bin46715500	chr17	46715500	46715599	1.40006	-1.04558	-1.13171	0.871122	0.852122
bin46255900	chr17	46255900	46255999	1.52358	-0.0431116	-0.046663	0.518609	0.517194
bin44352700	chr17	44352700	44352799	1.82779	2.42587	2.62571	0.00432341	0.00763582
bin45583900	chr17	45583900	45583999	1.57843	0.402049	0.435169	0.33172	0.343824
bin45490000	chr17	45490000	45490099	1.56316	0.278115	0.301026	0.381697	0.390462
bin45031300	chr17	45031300	45031399	1.58306	0.439629	0.475844	0.317093	0.330103
bin45520900	chr17	45520900	45520999	1.45688	-0.584423	-0.632566	0.736491	0.720532
bin45377500	chr17	45377500	45377599	1.51706	-0.0960161	-0.103926	0.541386	0.538246
bin46501600	chr17	46501600	46501699	1.49843	-0.247268	-0.267638	0.605511	0.59765
bin46169000	chr17	46169000	46169099	1.54621	0.140583	0.152163	0.439529	0.4441
bin45302100	chr17	45302100	45302199	1.79979	2.1986	2.37971	0.00866307	0.0139533
bin46138900	chr17	46138900	46138999	1.53929	0.0843549	0.0913039	0.463626	0.466387
bin45015900	chr17	45015900	45015999	1.32268	-1.67364	-1.81152	0.964969	0.9529
bin45384700	chr17	45384700	45384799	1.58851	0.483845	0.523704	0.300242	0.314248
bin45573900	chr17	45573900	45573999	1.6247	0.777567	0.841621	0.2	0.218412
bin44272000	chr17	44272000	44272099	1.91881	3.16458	3.42527	0.000307096	0.000776543
bin46960300	chr17	46960300	46960399	1.22747	-2.44637	-2.6479	0.99595	0.992785
bin45500100	chr17	45500100	45500199	1.6627	1.08595	1.17541	0.119916	0.13875
bin44142500	chr17	44142500	44142599	1.57655	0.386828	0.418694	0.33772	0.349442
bin44960900	chr17	44960900	44960999	1.54621	0.14057	0.15215	0.439534	0.444105
bin45485100	chr17	45485100	45485199	1.63885	0.892397	0.965911	0.167044	0.18609
bin46926200	chr17	46926200	46926299	1.61381	0.689205	0.74598	0.22784	0.245347
bin46141900	chr17	46141900	46141999	1.61299	0.682556	0.738784	0.230019	0.247444
bin45760000	chr17	45760000	45760099	1.36424	-1.33636	-1.44644	0.925974	0.909284
bin45420400	chr17	45420400	45420499	1.51574	-0.106725	-0.115517	0.545982	0.542497
bin44991800	chr17	44991800	44991899	1.62635	0.791001	0.856162	0.195954	0.214472
bin46240000	chr17	46240000	46240099	1.46069	-0.553517	-0.599114	0.725452	0.710045
bin44958600	chr17	44958600	44958699	1.52578	-0.025244	-0.0273235	0.510899	0.51007
bin44177800	chr17	44177800	44177899	1.57607	0.382916	0.41446	0.339269	0.350891
bin44918300	chr17	44918300	44918399	1.64792	0.965998	1.04557	0.147879	0.167023
bin45103100	chr17	45103100	45103199	1.45237	-0.621088	-0.672252	0.749288	0.732729
bin45317300	chr17	45317300	45317399	1.42813	-0.817774	-0.885141	0.81196	0.793257
bin45343100	chr17	45343100	45343199	1.61544	0.702411	0.760274	0.223546	0.241212
bin44997900	chr17	44997900	44997999	1.63965	0.898925	0.972976	0.165283	0.184346
bin44118300	chr17	44118300	44118399	1.46987	-0.479056	-0.51852	0.697952	0.684051
bin44082800	chr17	44082800	44082899	1.54286	0.113322	0.122657	0.451189	0.454888
bin44927600	chr17	44927600	44927699	1.47122	-0.46809	-0.50665	0.6938	0.68014
bin44134300	chr17	44134300	44134399	1.45979	-0.56082	-0.607019	0.728081	0.71254
bin46108400	chr17	46108400	46108499	1.69169	1.32126	1.43011	0.0763433	0.0932069
bin46740800	chr17	46740800	46740899	1.41108	-0.956193	-1.03496	0.849657	0.830513
bin44937500	chr17	44937500	44937599	1.50387	-0.203045	-0.219771	0.586975	0.58045
bin45246900	chr17	45246900	45246999	1.61784	0.721916	0.781386	0.217288	0.235173
bin44754100	chr17	44754100	44754199	1.49234	-0.296641	-0.321078	0.625924	0.61663
bin45741600	chr17	45741600	45741699	1.29645	-1.88648	-2.04189	0.979419	0.970385
bin45260000	chr17	45260000	45260099	1.61025	0.66031	0.714705	0.237396	0.254527
bin44990900	chr17	44990900	44990999	1.52413	-0.0386396	-0.0418226	0.51668	0.515411
bin45130800	chr17	45130800	45130899	1.54053	0.0944116	0.102189	0.459303	0.462391
bin46222200	chr17	46222200	46222299	1.49836	-0.247826	-0.268241	0.605743	0.597865
bin46196500	chr17	46196500	46196599	1.5151	-0.111902	-0.12112	0.548202	0.544549
bin44001900	chr17	44001900	44001999	1.61791	0.722492	0.78201	0.217104	0.234996
bin46763300	chr17	46763300	46763399	1.54833	0.157783	0.170781	0.432198	0.437314
bin45262200	chr17	45262200	45262299	1.73866	1.70251	1.84276	0.0326822	0.0443301
bin44600500	chr17	44600500	44600599	1.77873	2.0277	2.19474	0.014091	0.0212952
bin46276900	chr17	46276900	46276999	1.57135	0.344621	0.37301	0.354571	0.36519
bin45145600	chr17	45145600	45145699	1.49137	-0.304558	-0.329647	0.629167	0.619649
bin44788200	chr17	44788200	44788299	1.64119	0.911387	0.986466	0.161952	0.181046
bin44242800	chr17	44242800	44242899	1.64082	0.908393	0.983224	0.162749	0.181835
bin44201800	chr17	44201800	44201899	1.51817	-0.087015	-0.0941831	0.537518	0.53467
bin45644000	chr17	45644000	45644099	1.31819	-1.71005	-1.85092	0.96791	0.956372
bin46179900	chr17	46179900	46179999	1.5156	-0.107869	-0.116755	0.546473	0.54295
bin45211500	chr17	45211500	45211599	1.54774	0.152927	0.165525	0.434266	0.439228
bin44985800	chr17	44985800	44985899	1.69204	1.32407	1.43315	0.0759078	0.0927394
bin44926500	chr17	44926500	44926599	1.75753	1.8556	2.00846	0.0222971	0.0317552
bin44293400	chr17	44293400	44293499	1.45641	-0.588268	-0.636728	0.737849	0.721824
bin46139100	chr17	46139100	46139199	1.72032	1.55362	1.6816	0.0463228	0.0601375
bin46136400	chr17	46136400	46136499	1.54558	0.13545	0.146608	0.441721	0.446128
bin44380600	chr17	44380600	44380699	1.7371	1.6898	1.82901	0.0336993	0.0455327
bin45015800	chr17	45015800	45015899	1.46415	-0.525427	-0.568711	0.715224	0.700357
bin46816800	chr17	46816800	46816899	1.49586	-0.268122	-0.290209	0.614172	0.605697
bin44334900	chr17	44334900	44334999	1.63172	0.834529	0.903276	0.18319	0.201991
bin45171200	chr17	45171200	45171299	1.54209	0.107127	0.115951	0.453846	0.457344
bin44738300	chr17	44738300	44738399	1.6959	1.35547	1.46713	0.0711708	0.0876345
bin44019300	chr17	44019300	44019399	1.59671	0.550402	0.595743	0.275673	0.291022
bin46799400	chr17	46799400	46799499	1.31165	-1.76317	-1.90841	0.971831	0.961064
bin46238700	chr17	46238700	46238799	1.67	1.14522	1.23956	0.107568	0.126058
bin44762700	chr17	44762700	44762799	1.35764	-1.38993	-1.50443	0.933765	0.917725
bin44185500	chr17	44185500	44185599	1.33885	-1.54242	-1.66948	0.952489	0.938514
bin44168700	chr17	44168700	44168799	1.46487	-0.519623	-0.562428	0.713088	0.698337
bin43951700	chr17	43951700	43951799	1.5488	0.161551	0.17486	0.430595	0.43583
bin44929400	chr17	44929400	44929499	1.57191	0.34916	0.377923	0.352744	0.363485
bin44025300	chr17	44025300	44025399	1.5682	0.319042	0.345325	0.364925	0.374847
bin44741800	chr17	44741800	44741899	1.71404	1.50266	1.62644	0.0519277	0.0664637
bin45375200	chr17	45375200	45375299	1.52745	-0.0117174	-0.0126826	0.50506	0.504674
bin43901200	chr17	43901200	43901299	1.56591	0.300437	0.325186	0.37252	0.381922
bin44830900	chr17	44830900	44830999	1.6508	0.989372	1.07087	0.142113	0.161241
bin45273300	chr17	45273300	45273399	1.68863	1.29641	1.4032	0.0802782	0.0974175
bin45666400	chr17	45666400	45666499	1.50753	-0.173353	-0.187634	0.574418	0.568813
bin43874800	chr17	43874800	43874899	1.61301	0.682719	0.73896	0.229966	0.247392
bin44965400	chr17	44965400	44965499	1.48984	-0.316936	-0.343045	0.634218	0.624354
bin44969500	chr17	44969500	44969599	1.55625	0.222034	0.240324	0.405039	0.412144
bin46288400	chr17	46288400	46288499	1.55934	0.247096	0.267451	0.394561	0.402417
bin45443400	chr17	45443400	45443499	1.63983	0.90037	0.974541	0.164894	0.183962
bin45681600	chr17	45681600	45681699	1.43662	-0.748891	-0.810583	0.791198	0.773039
bin44953700	chr17	44953700	44953799	1.52367	-0.0423966	-0.0458891	0.518301	0.516909
bin45590300	chr17	45590300	45590399	1.41265	-0.943418	-1.02113	0.846405	0.827266
bin45670100	chr17	45670100	45670199	1.46263	-0.537792	-0.582094	0.719748	0.70464
bin44604200	chr17	44604200	44604299	1.97717	3.63823	3.93794	4.10917e-05	0.000137258
bin46630600	chr17	46630600	46630699	1.46535	-0.515702	-0.558185	0.711641	0.696969
bin45279000	chr17	45279000	45279099	1.66277	1.08654	1.17605	0.119788	0.13862
bin46632900	chr17	46632900	46632999	1.30771	-1.79516	-1.94304	0.973994	0.963686
bin44823000	chr17	44823000	44823099	1.51507	-0.112209	-0.121452	0.548334	0.544671
bin46821600	chr17	46821600	46821699	1.51455	-0.116366	-0.125952	0.550115	0.546319
bin46598800	chr17	46598800	46598899	1.25627	-2.21259	-2.39485	0.991687	0.986537
bin45583400	chr17	45583400	45583499	1.55334	0.198409	0.214753	0.41498	0.421363
bin46249500	chr17	46249500	46249599	1.48471	-0.358549	-0.388085	0.651023	0.640034
bin45217900	chr17	45217900	45217999	1.46372	-0.528935	-0.572508	0.716511	0.701575
bin46543600	chr17	46543600	46543699	1.45583	-0.592981	-0.641829	0.739508	0.723403
bin45509300	chr17	45509300	45509399	1.53975	0.0881447	0.0954059	0.461996	0.464881
bin44935200	chr17	44935200	44935299	1.62771	0.802041	0.868112	0.192667	0.211265
bin45378800	chr17	45378800	45378899	1.47448	-0.441602	-0.47798	0.683668	0.670611
bin46164900	chr17	46164900	46164999	1.51815	-0.0871841	-0.0943662	0.537591	0.534737
bin46262200	chr17	46262200	46262299	1.52636	-0.0205353	-0.022227	0.508867	0.508192
bin44888400	chr17	44888400	44888499	1.5364	0.0609293	0.0659486	0.473709	0.475708
bin45537100	chr17	45537100	45537199	1.56975	0.331596	0.358912	0.35983	0.370097
bin44879300	chr17	44879300	44879399	1.61002	0.658458	0.712701	0.238015	0.255122
bin44835200	chr17	44835200	44835299	1.64117	0.91124	0.986306	0.161992	0.181085
bin45754100	chr17	45754100	45754199	1.60124	0.587192	0.635564	0.26253	0.278537
bin46223400	chr17	46223400	46223499	1.54936	0.166075	0.179756	0.428672	0.434049
bin45149500	chr17	45149500	45149599	1.70964	1.46699	1.58783	0.0561621	0.0711901
bin46244700	chr17	46244700	46244799	1.50593	-0.18633	-0.201679	0.579916	0.573907
bin45262000	chr17	45262000	45262099	1.62581	0.786624	0.851424	0.197267	0.215751
bin44937800	chr17	44937800	44937899	1.50805	-0.169138	-0.183071	0.572629	0.567156
bin46171000	chr17	46171000	46171099	1.55565	0.217151	0.23504	0.407089	0.414045
bin45476900	chr17	45476900	45476999	1.50009	-0.233781	-0.253039	0.599881	0.592422
bin45140200	chr17	45140200	45140299	1.55015	0.172522	0.186734	0.425934	0.431513
bin45366200	chr17	45366200	45366299	1.47371	-0.44787	-0.484765	0.686078	0.672877
bin46526400	chr17	46526400	46526499	1.48015	-0.395587	-0.428174	0.665738	0.653795
bin45156600	chr17	45156600	45156699	1.47822	-0.411251	-0.445129	0.671887	0.659556
bin46480000	chr17	46480000	46480099	1.39269	-1.10544	-1.19651	0.88425	0.865516
bin46712700	chr17	46712700	46712799	1.27422	-2.06694	-2.23721	0.987364	0.98063
bin45202700	chr17	45202700	45202799	1.65722	1.04152	1.12732	0.129803	0.148816
bin44258800	chr17	44258800	44258899	1.81106	2.29009	2.47874	0.00659235	0.0110081
bin44921000	chr17	44921000	44921099	1.57233	0.352563	0.381607	0.351377	0.362208
bin46855100	chr17	46855100	46855199	1.51357	-0.124386	-0.134632	0.553549	0.549495
bin43877400	chr17	43877400	43877499	1.47026	-0.475894	-0.515097	0.696757	0.682925
bin46720000	chr17	46720000	46720099	1.40775	-0.983174	-1.06417	0.856373	0.837239
bin44840300	chr17	44840300	44840399	1.71423	1.50418	1.62809	0.0517532	0.066268
bin46278400	chr17	46278400	46278499	1.56181	0.267147	0.289154	0.386232	0.394678
bin46260800	chr17	46260800	46260899	1.57035	0.33645	0.364166	0.357867	0.368266
bin44038800	chr17	44038800	44038899	1.52862	-0.00220741	-0.00238925	0.500953	0.500881
bin44913300	chr17	44913300	44913399	1.81909	2.35523	2.54925	0.00539779	0.00925567
bin46247500	chr17	46247500	46247599	1.38674	-1.15372	-1.24876	0.894124	0.875693
bin45203700	chr17	45203700	45203799	1.66098	1.07206	1.16037	0.122948	0.141846
bin45639400	chr17	45639400	45639499	1.54281	0.112918	0.12222	0.451362	0.455048
bin46133500	chr17	46133500	46133599	1.67195	1.16106	1.2567	0.10443	0.122809
bin45463600	chr17	45463600	45463699	1.63788	0.884518	0.957383	0.169187	0.188208
bin46817200	chr17	46817200	46817299	1.42811	-0.817916	-0.885294	0.812001	0.793297
bin44894200	chr17	44894200	44894299	1.54469	0.128218	0.13878	0.444812	0.448988
bin45004500	chr17	45004500	45004599	1.49394	-0.28368	-0.307049	0.620597	0.611672
bin44292100	chr17	44292100	44292199	1.60828	0.644283	0.697358	0.242789	0.259696
bin45342100	chr17	45342100	45342199	1.56786	0.316246	0.342298	0.366063	0.375908
bin46764700	chr17	46764700	46764799	1.39861	-1.05738	-1.14449	0.873789	0.854832
bin43854200	chr17	43854200	43854299	1.58913	0.4889	0.529174	0.298342	0.312456
bin45340100	chr17	45340100	45340199	1.52975	0.00695212	0.00752482	0.496998	0.497227
bin44064500	chr17	44064500	44064599	1.45921	-0.565509	-0.612095	0.729762	0.714136
bin45383400	chr17	45383400	45383499	1.48634	-0.345376	-0.373827	0.645734	0.635094
bin46221200	chr17	46221200	46221299	1.48451	-0.360212	-0.389885	0.651689	0.640656
bin46792600	chr17	46792600	46792699	1.44752	-0.660401	-0.714803	0.762635	0.745502
bin44209800	chr17	44209800	44209899	1.58213	0.432091	0.467685	0.320005	0.332838
bin45334400	chr17	45334400	45334499	1.66594	1.11231	1.20394	0.114307	0.133003
bin45462200	chr17	45462200	45462299	1.45229	-0.621722	-0.672938	0.749507	0.732938
bin46204600	chr17	46204600	46204699	1.54116	0.0995952	0.1078	0.457077	0.460333
bin44809400	chr17	44809400	44809499	1.5262	-0.0218929	-0.0236964	0.509453	0.508733
bin45357800	chr17	45357800	45357899	1.46898	-0.486274	-0.526333	0.700671	0.686614
bin44919900	chr17	44919900	44919999	1.54633	0.141517	0.153175	0.43913	0.443731
bin44591100	chr17	44591100	44591199	1.85203	2.62256	2.83861	0.00226556	0.00436355
bin46853700	chr17	46853700	46853799	1.52803	-0.0069943	-0.00757048	0.50302	0.50279
bin44843000	chr17	44843000	44843099	1.713	1.49418	1.61727	0.0529098	0.0675637
bin45346400	chr17	45346400	45346499	1.50869	-0.16394	-0.177445	0.570421	0.565111
bin45342700	chr17	45342700	45342799	1.38846	-1.13973	-1.23362	0.891328	0.872801
bin45034900	chr17	45034900	45034999	1.6561	1.03243	1.11748	0.131894	0.150934
bin46289300	chr17	46289300	46289399	1.5871	0.472416	0.511333	0.304559	0.318315
bin45385100	chr17	45385100	45385199	1.52987	0.00794761	0.00860232	0.496568	0.496829
bin45457300	chr17	45457300	45457399	1.61965	0.736576	0.797254	0.212652	0.23069
bin46257300	chr17	46257300	46257399	1.55669	0.225596	0.24418	0.403546	0.410758
bin45128300	chr17	45128300	45128399	1.52257	-0.0513531	-0.0555835	0.522163	0.520478
bin46235600	chr17	46235600	46235699	1.73437	1.66769	1.80507	0.035532	0.0476889
bin44796900	chr17	44796900	44796999	1.61894	0.730816	0.791019	0.214466	0.232446
bin44602500	chr17	44602500	44602599	1.8765	2.82116	3.05356	0.0011307	0.00239249
bin46269800	chr17	46269800	46269899	1.56978	0.33181	0.359144	0.359744	0.370016
bin45664400	chr17	45664400	45664499	1.49662	-0.261927	-0.283504	0.611605	0.603311
bin46809100	chr17	46809100	46809199	1.44847	-0.652742	-0.706513	0.760066	0.743039
bin45082300	chr17	45082300	45082399	1.5207	-0.0664802	-0.0719567	0.528682	0.526502
bin46188200	chr17	46188200	46188299	1.54147	0.102107	0.110518	0.455999	0.459336
bin44307800	chr17	44307800	44307899	1.59585	0.543407	0.588172	0.278208	0.293425
bin43897400	chr17	43897400	43897499	1.39436	-1.09185	-1.18179	0.881355	0.86255
bin45422600	chr17	45422600	45422699	1.5359	0.0568635	0.0615478	0.475461	0.477327
bin46203300	chr17	46203300	46203399	1.55639	0.223175	0.241559	0.404561	0.4117
bin45364100	chr17	45364100	45364199	1.80691	2.25643	2.44231	0.00729682	0.0120219
bin46130100	chr17	46130100	46130199	1.56731	0.311829	0.337516	0.367864	0.377585
bin44167800	chr17	44167800	44167899	1.45579	-0.593335	-0.642213	0.739632	0.723521
bin45286400	chr17	45286400	45286499	1.43378	-0.771898	-0.835486	0.798278	0.779913
bin44883500	chr17	44883500	44883599	1.58606	0.464012	0.502237	0.30775	0.321319
bin44940600	chr17	44940600	44940699	1.49942	-0.239197	-0.258902	0.602145	0.594524
bin46211600	chr17	46211600	46211699	1.48053	-0.392552	-0.424889	0.664541	0.652675
bin45291100	chr17	45291100	45291199	1.68338	1.25381	1.3571	0.0873754	0.104956
bin44597700	chr17	44597700	44597799	2.51991	8.04312	8.70569	1.57822e-18	4.3791e-16
bin44195800	chr17	44195800	44195899	1.49617	-0.265577	-0.287455	0.613118	0.604718
bin46900000	chr17	46900000	46900099	1.46555	-0.514059	-0.556406	0.711033	0.696395
bin46273000	chr17	46273000	46273099	1.51754	-0.0921114	-0.0996994	0.539709	0.536695
bin45293900	chr17	45293900	45293999	1.65489	1.02257	1.10681	0.134188	0.153255
bin46474100	chr17	46474100	46474199	1.35803	-1.38669	-1.50092	0.933312	0.917232
bin46676400	chr17	46676400	46676499	1.38016	-1.20713	-1.30657	0.904321	0.886309
bin44273400	chr17	44273400	44273499	1.73508	1.67344	1.8113	0.0350475	0.0471202
bin46128300	chr17	46128300	46128399	1.5787	0.404248	0.437549	0.330857	0.343015
bin45516100	chr17	45516100	45516199	1.53253	0.0295022	0.0319325	0.487263	0.488232
bin45729000	chr17	45729000	45729099	1.63653	0.873623	0.94559	0.172179	0.191162
bin46534400	chr17	46534400	46534499	1.47617	-0.427875	-0.463122	0.678362	0.665629
bin46159000	chr17	46159000	46159099	1.56101	0.26066	0.282133	0.388921	0.397177
bin43907600	chr17	43907600	43907699	1.36688	-1.3149	-1.42322	0.922664	0.905728
bin46905100	chr17	46905100	46905199	1.83472	2.48212	2.68659	0.00360931	0.00653025
bin43914000	chr17	43914000	43914099	1.61998	0.73925	0.800147	0.211813	0.229878
bin45000600	chr17	45000600	45000699	1.44202	-0.705028	-0.763106	0.7773	0.759603
bin46152800	chr17	46152800	46152899	1.61553	0.703179	0.761105	0.223297	0.240972
bin44893800	chr17	44893800	44893899	1.53854	0.0782829	0.0847317	0.466237	0.468802
bin45159800	chr17	45159800	45159899	1.57472	0.371934	0.402573	0.343631	0.354971
bin43982300	chr17	43982300	43982399	1.42016	-0.882494	-0.955192	0.83026	0.811245
bin46126600	chr17	46126600	46126699	1.66691	1.12012	1.21239	0.112681	0.131331
bin45043400	chr17	45043400	45043499	1.54864	0.160306	0.173511	0.431125	0.43632
bin46575400	chr17	46575400	46575499	1.46737	-0.499281	-0.540411	0.705543	0.691209
bin44281800	chr17	44281800	44281899	1.84531	2.56807	2.77962	0.00272113	0.00511336
bin44394300	chr17	44394300	44394399	1.6729	1.1688	1.26508	0.102921	0.121243
bin45494600	chr17	45494600	45494699	1.51562	-0.107694	-0.116566	0.546398	0.542881
bin44595200	chr17	44595200	44595299	1.71711	1.52762	1.65346	0.0491183	0.0633034
bin44195200	chr17	44195200	44195299	1.54435	0.125485	0.135822	0.445981	0.45007
bin46495600	chr17	46495600	46495699	2.19639	5.41744	5.86372	2.26308e-09	3.02292e-08
bin46141700	chr17	46141700	46141799	1.54325	0.116535	0.126135	0.449813	0.453614
bin46819500	chr17	46819500	46819599	1.49216	-0.298156	-0.322717	0.626545	0.617208
bin44878200	chr17	44878200	44878299	1.54641	0.142144	0.153853	0.438863	0.443483
bin46161300	chr17	46161300	46161399	1.61714	0.716207	0.775206	0.219109	0.236932
bin44879000	chr17	44879000	44879099	1.52464	-0.0344748	-0.0373148	0.514883	0.513751
bin44117400	chr17	44117400	44117499	1.55025	0.173369	0.18765	0.425575	0.431181
bin46241400	chr17	46241400	46241499	1.51581	-0.106171	-0.114917	0.545745	0.542277
bin44839600	chr17	44839600	44839699	1.60045	0.580791	0.628636	0.264794	0.280691
bin46809500	chr17	46809500	46809599	1.3211	-1.68645	-1.82537	0.966027	0.954145
bin43960400	chr17	43960400	43960499	1.59365	0.52558	0.568876	0.28472	0.29959
bin46159100	chr17	46159100	46159199	1.5179	-0.0891839	-0.0965307	0.53845	0.535532
bin44167100	chr17	44167100	44167199	1.6083	0.6445	0.697592	0.242716	0.259626
bin46218900	chr17	46218900	46218999	1.5376	0.0706646	0.0764858	0.469516	0.471832
bin46242000	chr17	46242000	46242099	1.62398	0.771764	0.83534	0.201763	0.220127
bin44901100	chr17	44901100	44901199	1.51261	-0.132132	-0.143017	0.556862	0.55256
bin44853000	chr17	44853000	44853099	1.44975	-0.642294	-0.695205	0.756536	0.739659
bin45441300	chr17	45441300	45441399	1.40148	-1.03407	-1.11926	0.868485	0.849449
bin43904300	chr17	43904300	43904399	2.01733	3.96416	4.29072	8.90465e-06	3.6827e-05
bin45341700	chr17	45341700	45341799	1.50401	-0.201943	-0.218579	0.586511	0.580019
bin44923700	chr17	44923700	44923799	1.66781	1.12749	1.22037	0.111162	0.129768
bin46249300	chr17	46249300	46249399	1.49552	-0.270881	-0.293195	0.615314	0.606759
bin46139000	chr17	46139000	46139099	1.53825	0.0759391	0.0821948	0.467246	0.469734
bin46679700	chr17	46679700	46679799	1.42163	-0.870524	-0.942236	0.826964	0.807993
bin44721400	chr17	44721400	44721499	1.62281	0.762239	0.825031	0.204677	0.222959
bin44758100	chr17	44758100	44758199	1.57579	0.38063	0.411985	0.340175	0.351739
bin46141800	chr17	46141800	46141899	1.84659	2.57843	2.79084	0.00262859	0.00496249
bin44931200	chr17	44931200	44931299	1.74226	1.73168	1.87433	0.0304422	0.0416652
bin45436800	chr17	45436800	45436899	1.55324	0.197581	0.213857	0.415329	0.421687
bin45141200	chr17	45141200	45141299	1.52552	-0.0273935	-0.0296501	0.511827	0.510927
bin45735200	chr17	45735200	45735299	1.53254	0.0296325	0.0320736	0.487207	0.48818
bin45242000	chr17	45242000	45242099	1.63549	0.865127	0.936394	0.174535	0.193485
bin44579100	chr17	44579100	44579199	1.67884	1.21702	1.31728	0.0938732	0.111798
bin44761000	chr17	44761000	44761099	1.64988	0.981979	1.06287	0.14392	0.163055
bin46268500	chr17	46268500	46268599	1.59769	0.558343	0.604338	0.272809	0.288305
bin46267400	chr17	46267400	46267499	1.75966	1.87289	2.02718	0.021322	0.0305415
bin43964200	chr17	43964200	43964299	1.54451	0.126722	0.137161	0.445452	0.44958
bin44018500	chr17	44018500	44018599	1.52828	-0.00496653	-0.00537567	0.502145	0.501981
bin44271700	chr17	44271700	44271799	1.68976	1.30562	1.41317	0.0788022	0.0958409
bin46862900	chr17	46862900	46862999	1.21189	-2.57279	-2.78473	0.997321	0.994956
bin44923600	chr17	44923600	44923699	1.63238	0.839935	0.909127	0.181641	0.200472
bin44590700	chr17	44590700	44590799	1.84325	2.55132	2.76149	0.00287688	0.00536578
bin45383900	chr17	45383900	45383999	1.51023	-0.151492	-0.163972	0.565123	0.560206
bin45652400	chr17	45652400	45652499	1.5911	0.504875	0.546465	0.292373	0.306823
bin45240600	chr17	45240600	45240699	1.51666	-0.0992763	-0.107454	0.542786	0.539541
bin43958400	chr17	43958400	43958499	1.38994	-1.12775	-1.22065	0.888892	0.870288
bin44016600	chr17	44016600	44016699	1.2804	-2.01677	-2.18291	0.985479	0.97814
bin46206400	chr17	46206400	46206499	1.55877	0.24248	0.262455	0.396485	0.404204
bin45068800	chr17	45068800	45068899	1.51494	-0.113242	-0.122571	0.548776	0.545081
bin44935100	chr17	44935100	44935199	1.5878	0.47808	0.517463	0.302416	0.316297
bin46288000	chr17	46288000	46288099	1.61334	0.685376	0.741836	0.229093	0.246553
bin45292600	chr17	45292600	45292699	1.59667	0.55005	0.595362	0.275801	0.291143
bin46160200	chr17	46160200	46160299	1.4865	-0.344057	-0.3724	0.645202	0.634598
bin45285000	chr17	45285000	45285099	1.66574	1.11064	1.20213	0.114656	0.133362
bin46252700	chr17	46252700	46252799	1.51056	-0.148754	-0.161008	0.563956	0.559126
bin46157700	chr17	46157700	46157799	1.52307	-0.0472701	-0.0511641	0.520403	0.518851
bin44577700	chr17	44577700	44577799	1.66333	1.0911	1.18098	0.118805	0.137614
bin45119800	chr17	45119800	45119899	1.62311	0.764689	0.827682	0.203925	0.222228
bin44600200	chr17	44600200	44600299	1.8157	2.32776	2.51951	0.00587588	0.00996253
bin43974700	chr17	43974700	43974799	1.39792	-1.06301	-1.15058	0.875046	0.856111
bin46177600	chr17	46177600	46177699	1.57495	0.373769	0.40456	0.342901	0.354288
bin46275100	chr17	46275100	46275199	1.58839	0.482853	0.522629	0.300616	0.3146
bin44103400	chr17	44103400	44103499	1.46459	-0.521902	-0.564895	0.713927	0.699131
bin46235300	chr17	46235300	46235399	1.5596	0.249184	0.269711	0.393691	0.401609
bin45273500	chr17	45273500	45273599	1.60855	0.646513	0.699771	0.242035	0.258974
bin45212500	chr17	45212500	45212599	1.61068	0.663801	0.718484	0.23623	0.253409
bin46738500	chr17	46738500	46738599	1.40987	-0.966029	-1.04561	0.852129	0.832985
bin44371200	chr17	44371200	44371299	1.64525	0.944344	1.02214	0.153358	0.172497
bin44774900	chr17	44774900	44774999	1.63328	0.847204	0.916995	0.179573	0.198441
bin45352900	chr17	45352900	45352999	1.56585	0.299951	0.32466	0.372719	0.382107
bin46826200	chr17	46826200	46826299	1.39235	-1.10816	-1.19945	0.884823	0.866104
bin44603200	chr17	44603200	44603299	1.82521	2.40493	2.60304	0.00462001	0.00808777
bin46163200	chr17	46163200	46163299	1.54866	0.1604	0.173614	0.431084	0.436283
bin45176700	chr17	45176700	45176799	1.47651	-0.425133	-0.460155	0.677297	0.66463
bin44875800	chr17	44875800	44875899	1.37694	-1.23325	-1.33484	0.909036	0.891259
bin45119000	chr17	45119000	45119099	1.38603	-1.15945	-1.25497	0.895255	0.876865
bin46889800	chr17	46889800	46889899	1.78649	2.0907	2.26292	0.0118202	0.0182776
bin43979900	chr17	43979900	43979999	1.50608	-0.185144	-0.200395	0.579414	0.573442
bin44994200	chr17	44994200	44994299	1.65313	1.0083	1.09136	0.137556	0.156655
bin46150300	chr17	46150300	46150399	1.54567	0.136173	0.147391	0.441412	0.445842
bin45292000	chr17	45292000	45292099	1.52347	-0.0439936	-0.0476177	0.51899	0.517545
bin46215000	chr17	46215000	46215099	1.56012	0.253463	0.274343	0.39191	0.399955
bin46849800	chr17	46849800	46849899	1.54848	0.158935	0.172028	0.431708	0.43686
bin44210300	chr17	44210300	44210399	1.7579	1.85861	2.01172	0.0221249	0.0315414
bin45233400	chr17	45233400	45233499	1.5712	0.343374	0.371661	0.355073	0.365658
bin44203700	chr17	44203700	44203799	1.48928	-0.321476	-0.347958	0.636064	0.626075
bin45469600	chr17	45469600	45469699	1.55064	0.176513	0.191053	0.424242	0.429946
bin44081800	chr17	44081800	44081899	1.35433	-1.41675	-1.53346	0.937418	0.921722
bin44961000	chr17	44961000	44961099	1.59289	0.519376	0.562161	0.287003	0.301749
bin45285600	chr17	45285600	45285699	1.45526	-0.59764	-0.646872	0.741143	0.72496
bin46256900	chr17	46256900	46256999	1.57973	0.412604	0.446594	0.327584	0.339948
bin44317200	chr17	44317200	44317299	1.6781	1.21094	1.3107	0.0949798	0.112959
bin45157500	chr17	45157500	45157599	1.43215	-0.78516	-0.84984	0.802293	0.78382
bin45270100	chr17	45270100	45270199	1.58764	0.4768	0.516077	0.3029	0.316752
bin45252800	chr17	45252800	45252899	1.48377	-0.366199	-0.396366	0.654083	0.642892
bin46138500	chr17	46138500	46138599	1.53933	0.0847445	0.0917256	0.463458	0.466232
bin46969500	chr17	46969500	46969599	1.61269	0.680097	0.736122	0.230828	0.248221
bin45403800	chr17	45403800	45403899	1.70608	1.43805	1.55651	0.0597933	0.0752102
bin44348300	chr17	44348300	44348399	1.72055	1.55552	1.68366	0.0461239	0.0599115
bin46108100	chr17	46108100	46108199	1.4493	-0.645991	-0.699207	0.757789	0.740857
bin46277700	chr17	46277700	46277799	1.59795	0.560499	0.606672	0.272034	0.28757
bin44165600	chr17	44165600	44165699	1.61479	0.697151	0.754581	0.22525	0.242854
bin45169500	chr17	45169500	45169599	1.52634	-0.0207179	-0.0224246	0.508945	0.508265
bin45295200	chr17	45295200	45295299	1.41792	-0.900688	-0.974885	0.835191	0.816123
bin46273900	chr17	46273900	46273999	1.5695	0.329609	0.356762	0.360635	0.370848
bin44822000	chr17	44822000	44822099	1.4734	-0.450395	-0.487498	0.687047	0.673787
bin46940200	chr17	46940200	46940299	1.41586	-0.917362	-0.992932	0.839628	0.820523
bin45277700	chr17	45277700	45277799	1.51378	-0.122653	-0.132757	0.552807	0.548809
bin44269600	chr17	44269600	44269699	1.66619	1.11428	1.20608	0.113894	0.132579
bin46154700	chr17	46154700	46154799	1.44096	-0.71364	-0.772428	0.78007	0.762275
bin44037600	chr17	44037600	44037699	1.58782	0.478226	0.517621	0.302361	0.316245
bin43859400	chr17	43859400	43859499	1.56127	0.262788	0.284436	0.388038	0.396357
bin44911000	chr17	44911000	44911099	1.6171	0.715896	0.77487	0.219208	0.237028
bin45046700	chr17	45046700	45046799	1.63551	0.865299	0.936581	0.174487	0.193437
bin44864300	chr17	44864300	44864399	1.62812	0.805334	0.871676	0.191693	0.210313
bin46806400	chr17	46806400	46806499	1.42352	-0.855204	-0.925654	0.822687	0.803781
bin45489300	chr17	45489300	45489399	1.71676	1.52473	1.65034	0.0494372	0.0636631
bin45447600	chr17	45447600	45447699	1.58716	0.472931	0.51189	0.304364	0.318131
bin46793500	chr17	46793500	46793599	1.44504	-0.680542	-0.736604	0.769318	0.751919
bin45235200	chr17	45235200	45235299	1.57059	0.338401	0.366277	0.357079	0.367531
bin45173100	chr17	45173100	45173199	1.54509	0.131485	0.142316	0.443415	0.447696
bin45151400	chr17	45151400	45151499	1.46974	-0.480054	-0.5196	0.698329	0.684406
bin47006900	chr17	47006900	47006999	1.73934	1.70799	1.84869	0.0322512	0.0438191
bin44344700	chr17	44344700	44344799	1.54066	0.0954853	0.103351	0.458842	0.461965
bin44601200	chr17	44601200	44601299	1.69605	1.35666	1.46841	0.0709958	0.0874452
bin44889500	chr17	44889500	44889599	1.6352	0.862755	0.933827	0.175197	0.194136
bin45518700	chr17	45518700	45518799	1.50228	-0.215964	-0.233754	0.592412	0.585492
bin46132800	chr17	46132800	46132899	1.63237	0.839802	0.908983	0.18168	0.20051
bin44861900	chr17	44861900	44861999	1.54517	0.132109	0.142992	0.443148	0.447449
bin45419000	chr17	45419000	45419099	1.5671	0.310123	0.335671	0.36856	0.378234
bin46860100	chr17	46860100	46860199	1.42132	-0.873041	-0.94496	0.82766	0.80868
bin45274800	chr17	45274800	45274899	1.59068	0.501464	0.542774	0.293643	0.308022
bin44344200	chr17	44344200	44344299	1.73083	1.6389	1.77391	0.0380388	0.0506167
bin46167600	chr17	46167600	46167699	1.63283	0.843553	0.913043	0.18061	0.19946
bin45338100	chr17	45338100	45338199	1.55272	0.193414	0.209347	0.417089	0.423317
bin45582400	chr17	45582400	45582499	1.70459	1.42597	1.54344	0.0613623	0.0769386
bin43962100	chr17	43962100	43962199	1.62076	0.745619	0.807041	0.209821	0.227949
bin46201300	chr17	46201300	46201399	1.52388	-0.0407211	-0.0440756	0.517578	0.516241
bin44952900	chr17	44952900	44952999	1.69678	1.36257	1.47482	0.0701309	0.0865089
bin44934500	chr17	44934500	44934599	1.6111	0.66716	0.722119	0.235111	0.252335
bin46163800	chr17	46163800	46163899	1.43933	-0.726913	-0.786795	0.784299	0.76636
bin45204500	chr17	45204500	45204599	1.59953	0.573313	0.620542	0.267451	0.283216
bin46890200	chr17	46890200	46890299	1.68739	1.28636	1.39233	0.0819109	0.099158
bin44037100	chr17	44037100	44037199	1.64252	0.922241	0.998214	0.159088	0.178201
bin46240100	chr17	46240100	46240199	1.55652	0.224199	0.242668	0.404131	0.411301
bin44054000	chr17	44054000	44054099	1.4023	-1.02743	-1.11206	0.866944	0.84789
bin46763800	chr17	46763800	46763899	1.49822	-0.248944	-0.269452	0.606209	0.598298
bin46678900	chr17	46678900	46678999	1.43116	-0.793208	-0.858551	0.804706	0.786172
bin44215000	chr17	44215000	44215099	1.6162	0.708564	0.766934	0.22156	0.239297
bin46163600	chr17	46163600	46163699	1.44625	-0.670723	-0.725976	0.766073	0.748802
bin45077000	chr17	45077000	45077099	1.44855	-0.65205	-0.705764	0.759833	0.742815
bin45747400	chr17	45747400	45747499	1.50624	-0.183834	-0.198978	0.57886	0.572928
bin46782100	chr17	46782100	46782199	1.40029	-1.04377	-1.12976	0.870711	0.851705
bin45679000	chr17	45679000	45679099	1.36791	-1.30657	-1.41421	0.92135	0.904321
bin45274600	chr17	45274600	45274699	1.70313	1.41409	1.53058	0.0629369	0.078668
bin43861100	chr17	43861100	43861199	1.45449	-0.603832	-0.653575	0.743307	0.727022
bin45315700	chr17	45315700	45315799	1.65995	1.06366	1.15129	0.124807	0.14374
bin46172600	chr17	46172600	46172699	1.44555	-0.676398	-0.732118	0.767952	0.750606
bin44961600	chr17	44961600	44961699	1.80158	2.21318	2.3955	0.00829896	0.0134427
bin46212200	chr17	46212200	46212299	1.61157	0.670974	0.726247	0.233844	0.251119
bin45712200	chr17	45712200	45712299	1.49491	-0.275775	-0.298493	0.617336	0.608639
bin44754400	chr17	44754400	44754499	1.70469	1.42681	1.54434	0.0612525	0.0768178
bin46128200	chr17	46128200	46128299	1.58307	0.439715	0.475938	0.317059	0.330072
bin44206000	chr17	44206000	44206099	1.64475	0.940283	1.01774	0.1544	0.173536
bin45125500	chr17	45125500	45125599	1.3292	-1.62072	-1.75423	0.960305	0.947461
bin45384500	chr17	45384500	45384599	1.47063	-0.472896	-0.511852	0.695623	0.681856
bin45357500	chr17	45357500	45357599	1.46048	-0.555214	-0.600951	0.726064	0.710626
bin46127700	chr17	46127700	46127799	1.6166	0.711831	0.77047	0.220511	0.238285
bin45235900	chr17	45235900	45235999	1.61451	0.694861	0.752102	0.225995	0.243571
bin44362500	chr17	44362500	44362599	1.64308	0.926756	1.0031	0.157906	0.177027
bin44886200	chr17	44886200	44886299	1.63094	0.828187	0.896411	0.185017	0.203782
bin44938800	chr17	44938800	44938899	1.64575	0.948392	1.02652	0.152324	0.171465
bin46776800	chr17	46776800	46776899	1.51119	-0.14371	-0.155548	0.561805	0.557135
bin45510900	chr17	45510900	45510999	1.65874	1.05382	1.14063	0.127011	0.145982
bin43918500	chr17	43918500	43918599	1.44187	-0.706289	-0.764472	0.777707	0.759996
bin44014000	chr17	44014000	44014099	1.42805	-0.818422	-0.885842	0.812149	0.793442
bin44275300	chr17	44275300	44275399	1.88394	2.88159	3.11897	0.000907435	0.00197839
bin45363200	chr17	45363200	45363299	1.56122	0.262336	0.283947	0.388225	0.396531
bin45409100	chr17	45409100	45409199	1.57252	0.354048	0.383214	0.35078	0.361651
bin44038100	chr17	44038100	44038199	2.41936	7.22707	7.82242	2.59094e-15	2.46771e-13
bin46191400	chr17	46191400	46191499	1.61402	0.690937	0.747855	0.227274	0.244802
bin45374500	chr17	45374500	45374599	1.50166	-0.22101	-0.239216	0.594531	0.587458
bin46928500	chr17	46928500	46928599	1.66981	1.14372	1.23793	0.10787	0.12637
bin45585300	chr17	45585300	45585399	1.57596	0.382014	0.413483	0.339626	0.351226
bin44342200	chr17	44342200	44342299	1.92539	3.21796	3.48305	0.000247868	0.000645527
bin45398000	chr17	45398000	45398099	1.60673	0.631763	0.683807	0.247049	0.263771
bin44844200	chr17	44844200	44844299	1.66421	1.09826	1.18873	0.117273	0.136046
bin43888500	chr17	43888500	43888599	1.35306	-1.42705	-1.54461	0.93878	0.923218
bin44966200	chr17	44966200	44966299	1.53386	0.0402771	0.043595	0.482614	0.483936
bin44589700	chr17	44589700	44589799	1.81962	2.35955	2.55393	0.00532579	0.00914853
bin44810700	chr17	44810700	44810799	1.8487	2.59557	2.80938	0.00248181	0.00472175
bin46970300	chr17	46970300	46970399	1.8274	2.42273	2.62231	0.00436678	0.00770216
[truncated: 17,585 more rows]

## Sheet: s4 - OligoMPRA Neurons
label	chr	start	end	statistic	control	zscore	mad.score	pval.empirical	pval.mad	pval.zscore
mapt_gap_2516_+::chr17:45997011-45997281+	chr17	45997011	45997281	1.91199	FALSE	1.30351	1.63269	0.105263	0.0512667	0.0962009
mapt_gap_2164_+::chr17:45965331-45965601+	chr17	45965331	45965601	1.65924	FALSE	-0.23148	-0.159983	0.54386	0.563553	0.591529
mapt_gap_406_+::chr17:45807111-45807381+	chr17	45807111	45807381	1.96753	FALSE	1.64083	2.02665	0.105263	0.0213491	0.050416
grn_gap_1_895_+::chr17:44481424-44481694+	chr17	44481424	44481694	2.31009	FALSE	3.72126	4.45634	0	4.16861e-06	9.9115e-05
grn_gap_1_1324_+::chr17:44520034-44520304+	chr17	44520034	44520304	1.601	FALSE	-0.585148	-0.573024	0.684211	0.716686	0.720776
mapt_gap_1593_+::chr17:45913941-45914211+	chr17	45913941	45914211	2.43307	FALSE	4.46815	5.32861	0	4.94838e-08	3.94496e-06
mapt_gap_455_+::chr17:45811521-45811791+	chr17	45811521	45811791	2.29822	FALSE	3.64913	4.3721	0	6.15296e-06	0.000131564
mapt_gap_1387_+::chr17:45895401-45895671+	chr17	45895401	45895671	2.15806	FALSE	2.79795	3.37802	0	0.000365043	0.00257138
grn_gap_1_1864_+::chr17:44568634-44568904+	chr17	44568634	44568904	1.68096	FALSE	-0.0995378	-0.00589105	0.508772	0.50235	0.539644
mapt_gap_186_+::chr17:45787311-45787581+	chr17	45787311	45787581	2.09034	FALSE	2.38666	2.89768	0.0350877	0.00187967	0.00850119
grn_gap_1_95_+::chr17:44409424-44409694+	chr17	44409424	44409694	2.00765	FALSE	1.88448	2.3112	0.0701754	0.0104109	0.0297501
mapt_gap_698_+::chr17:45833391-45833661+	chr17	45833391	45833661	1.62408	FALSE	-0.444977	-0.409322	0.631579	0.658848	0.671832
SORL1_common_41_+::chr11:121725129-121725399+	chr11	121725129	121725399	2.04238	FALSE	2.09539	2.55751	0.0350877	0.0052712	0.0180684
mapt_gap_1013_+::chr17:45861741-45862011+	chr17	45861741	45862011	1.96543	FALSE	1.6281	2.01178	0.105263	0.0221216	0.0517519
grn_gap_1_1666_+::chr17:44550814-44551084+	chr17	44550814	44551084	2.08085	FALSE	2.32902	2.83036	0.0350877	0.00232475	0.00992907
grn_gap_1_998_+::chr17:44490694-44490964+	chr17	44490694	44490964	1.8508	FALSE	0.931918	1.19872	0.175439	0.115318	0.175689
mapt_gap_2890_+::chr17:46030671-46030941+	chr17	46030671	46030941	2.1005	FALSE	2.44839	2.96978	0.0350877	0.00149008	0.00717482
mapt_gap_3046_+::chr17:46044711-46044981+	chr17	46044711	46044981	1.79386	FALSE	0.586097	0.794847	0.210526	0.213351	0.278905
grn_gap_1_639_+::chr17:44458384-44458654+	chr17	44458384	44458654	1.60515	FALSE	-0.559974	-0.543624	0.666667	0.70665	0.712251
mapt_gap_3089_+::chr17:46048581-46048851+	chr17	46048581	46048851	2.10602	FALSE	2.48187	3.00888	0.0175439	0.00131106	0.00653469
bri_5_7_+::chr17:45020555-45020825+	chr17	45020555	45020825	1.8137	FALSE	0.70656	0.935532	0.175439	0.174757	0.23992
SNCA_Ctrl_4_+::chr4:89411494-89411764+	chr4	89411494	89411764	1.64459	FALSE	-0.32046	-0.263901	0.578947	0.604072	0.62569
mapt_gap_190_+::chr17:45787671-45787941+	chr17	45787671	45787941	1.77929	FALSE	0.497641	0.691541	0.22807	0.244613	0.309369
SORL1_common_5_+::chr11:121872158-121872428+	chr11	121872158	121872428	2.04621	FALSE	2.11863	2.58466	0.0350877	0.00487372	0.0170607
mapt_gap_1227_+::chr17:45881001-45881271+	chr17	45881001	45881271	2.12374	FALSE	2.58952	3.1346	0	0.000860446	0.0048055
SNCA_Ctrl_7_+::chr4:89717725-89717995+	chr4	89717725	89717995	1.64698	FALSE	-0.305905	-0.246902	0.578947	0.597508	0.620161
mapt_gap_2424_+::chr17:45988731-45989001+	chr17	45988731	45989001	2.29218	FALSE	3.61248	4.32929	0	7.47944e-06	0.000151641
bri_11_4_+::chr17:46764457-46764727+	chr17	46764457	46764727	1.88512	FALSE	1.14035	1.44215	0.105263	0.0746302	0.12707
bri_11_7_+::chr17:46764727-46764997+	chr17	46764727	46764997	2.11529	FALSE	2.53818	3.07464	0	0.00105378	0.00557153
grn_gap_2_830_+::chr17:44680548-44680818+	chr17	44680548	44680818	2.12505	FALSE	2.59749	3.14391	0	0.000833543	0.00469541
SNCA_common_6_+::chr4:89715725-89715995+	chr4	89715725	89715995	1.94026	FALSE	1.47521	1.83323	0.105263	0.0333844	0.0700775
mapt_gap_1029_+::chr17:45863181-45863451+	chr17	45863181	45863451	2.4576	FALSE	4.61713	5.5026	0	1.87118e-08	1.94544e-06
grn_gap_1_1555_+::chr17:44540824-44541094+	chr17	44540824	44541094	2.12585	FALSE	2.60232	3.14955	0	0.000817605	0.00462973
mapt_gap_628_+::chr17:45827091-45827361+	chr17	45827091	45827361	1.79103	FALSE	0.568919	0.774785	0.210526	0.219233	0.284705
mapt_gap_1531_+::chr17:45908361-45908631+	chr17	45908361	45908631	1.97864	FALSE	1.70829	2.10543	0.105263	0.017627	0.0437915
mapt_gap_2255_+::chr17:45973521-45973791+	chr17	45973521	45973791	1.63484	FALSE	-0.379646	-0.333024	0.614035	0.630442	0.647896
mapt_gap_2041_+::chr17:45954261-45954531+	chr17	45954261	45954531	1.74332	FALSE	0.279177	0.436401	0.333333	0.331273	0.390055
mapt_gap_1674_+::chr17:45921231-45921501+	chr17	45921231	45921501	2.06844	FALSE	2.25367	2.74237	0.0350877	0.00304989	0.0121084
mapt_gap_2826_+::chr17:46024911-46025181+	chr17	46024911	46025181	1.82821	FALSE	0.794695	1.03846	0.175439	0.149527	0.213396
grn_gap_2_348_+::chr17:44637168-44637438+	chr17	44637168	44637438	2.10837	FALSE	2.49615	3.02555	0.0175439	0.00124089	0.0062775
mapt_gap_288_+::chr17:45796491-45796761+	chr17	45796491	45796761	1.80857	FALSE	0.675428	0.899175	0.192982	0.18428	0.249702
SORL1_common_2_+::chr11:121576401-121576671+	chr11	121576401	121576671	1.97766	FALSE	1.70233	2.09847	0.105263	0.0179319	0.044347
bri_19_42_+::chr17:44903421-44903691+	chr17	44903421	44903691	1.73128	FALSE	0.206044	0.350992	0.403509	0.362797	0.418378
grn_gap_1_1090_+::chr17:44498974-44499244+	chr17	44498974	44499244	1.92805	FALSE	1.40104	1.74661	0.105263	0.0403529	0.0806004
grn_gap_1_1831_+::chr17:44565664-44565934+	chr17	44565664	44565934	1.93098	FALSE	1.41884	1.76739	0.105263	0.0385817	0.0779731
mapt_gap_3527_+::chr17:46088001-46088271+	chr17	46088001	46088271	1.82807	FALSE	0.793889	1.03752	0.175439	0.149746	0.21363
mapt_gap_1985_+::chr17:45949221-45949491+	chr17	45949221	45949491	1.65838	FALSE	-0.236679	-0.166055	0.54386	0.565943	0.593547
mapt_gap_1987_+::chr17:45949401-45949671+	chr17	45949401	45949671	1.757	FALSE	0.362251	0.533422	0.298246	0.296871	0.358582
grn_gap_2_50_+::chr17:44610348-44610618+	chr17	44610348	44610618	2.15759	FALSE	2.79508	3.37466	0	0.000369529	0.00259438
grn_gap_1_1087_+::chr17:44498704-44498974+	chr17	44498704	44498974	2.19508	FALSE	3.02278	3.64059	0	0.000136007	0.00125234
mapt_gap_1570_+::chr17:45911871-45912141+	chr17	45911871	45912141	1.89622	FALSE	1.20773	1.52084	0.105263	0.0641502	0.113576
SNCA_common_5_+::chr4:89773722-89773992+	chr4	89773722	89773992	1.94223	FALSE	1.48715	1.84716	0.105263	0.0323617	0.0684879
mapt_gap_2831_+::chr17:46025361-46025631+	chr17	46025361	46025631	1.54675	FALSE	-0.91463	-0.957819	0.807018	0.830923	0.819807
e280a_AC025887.2_Ctrl_28_+::chr18:32597106-32597376+	chr18	32597106	32597376	1.94686	FALSE	1.51527	1.88001	0.105263	0.0300532	0.0648515
mapt_gap_2299_+::chr17:45977481-45977751+	chr17	45977481	45977751	1.74711	FALSE	0.302188	0.463276	0.315789	0.321583	0.381254
mapt_gap_921_+::chr17:45853461-45853731+	chr17	45853461	45853731	1.84967	FALSE	0.925036	1.19069	0.175439	0.116888	0.177474
mapt_gap_198_+::chr17:45788391-45788661+	chr17	45788391	45788661	1.95994	FALSE	1.59473	1.9728	0.105263	0.0242591	0.0553868
mapt_gap_1309_+::chr17:45888381-45888651+	chr17	45888381	45888651	1.84505	FALSE	0.896978	1.15792	0.175439	0.123449	0.184865
SORL1_AD_1_+::chr11:121510107-121510377+	chr11	121510107	121510377	1.95423	FALSE	1.56005	1.9323	0.105263	0.0266613	0.0593746
mapt_gap_1017_+::chr17:45862101-45862371+	chr17	45862101	45862371	2.37685	FALSE	4.1267	4.92984	0	4.11486e-07	1.84002e-05
SORL1_common_15_+::chr11:121722789-121723059+	chr11	121722789	121723059	1.78238	FALSE	0.516407	0.713457	0.210526	0.237782	0.302785
APP_common_12_+::chr21:25870076-25870346+	chr21	25870076	25870346	2.18227	FALSE	2.94499	3.54974	0	0.000192802	0.00161483
mapt_gap_2078_+::chr17:45957591-45957861+	chr17	45957591	45957861	1.92583	FALSE	1.38759	1.7309	0.105263	0.041735	0.0826303
SNCA_common_7_+::chr4:89836103-89836373+	chr4	89836103	89836373	1.82515	FALSE	0.776099	1.01675	0.175439	0.154637	0.218845
mapt_gap_3391_+::chr17:46075761-46076031+	chr17	46075761	46076031	1.93563	FALSE	1.4471	1.80039	0.105263	0.0358992	0.0739344
SORL1_common_21_+::chr11:121723329-121723599+	chr11	121723329	121723599	1.98662	FALSE	1.75673	2.16201	0.0877193	0.0153088	0.0394816
grn_gap_1_1183_+::chr17:44507344-44507614+	chr17	44507344	44507614	1.8834	FALSE	1.12988	1.42991	0.105263	0.0763708	0.129264
mapt_gap_636_+::chr17:45827811-45828081+	chr17	45827811	45828081	1.7151	FALSE	0.10779	0.236243	0.403509	0.406622	0.457081
mapt_gap_2783_+::chr17:46021041-46021311+	chr17	46021041	46021311	1.81679	FALSE	0.725363	0.957493	0.175439	0.169159	0.234115
mapt_gap_1425_+::chr17:45898821-45899091+	chr17	45898821	45899091	1.95055	FALSE	1.53768	1.90618	0.105263	0.0283132	0.062063
SORL1_common_17_+::chr11:121899982-121900252+	chr11	121899982	121900252	2.1351	FALSE	2.65848	3.21514	0	0.000651901	0.00392465
mapt_gap_2571_+::chr17:46001961-46002231+	chr17	46001961	46002231	2.03309	FALSE	2.03898	2.49164	0.0701754	0.00635781	0.020726
e280a_AC025887.2_Ctrl_31_+::chr18:32597376-32597646+	chr18	32597376	32597646	2.00217	FALSE	1.85121	2.27234	0.0877193	0.0115329	0.0320698
mapt_gap_2825_+::chr17:46024821-46025091+	chr17	46024821	46025091	1.80095	FALSE	0.629142	0.845118	0.210526	0.199022	0.264628
SNCA_common_4_+::chr4:89715545-89715815+	chr4	89715545	89715815	1.86613	FALSE	1.02502	1.30745	0.140351	0.0955297	0.152678
grn_gap_1_1143_+::chr17:44503744-44504014+	chr17	44503744	44504014	1.87257	FALSE	1.06413	1.35313	0.122807	0.0880074	0.143635
SORL1_common_7_+::chr11:121417210-121417480+	chr11	121417210	121417480	1.76067	FALSE	0.384549	0.559464	0.298246	0.287923	0.350286
SORL1_common_6_+::chr11:121454168-121454438+	chr11	121454168	121454438	1.91431	FALSE	1.31762	1.64918	0.105263	0.0495553	0.0938148
mapt_gap_266_+::chr17:45794511-45794781+	chr17	45794511	45794781	1.62563	FALSE	-0.435618	-0.398392	0.631579	0.654829	0.668443
mapt_gap_221_+::chr17:45790461-45790731+	chr17	45790461	45790731	1.61589	FALSE	-0.49475	-0.46745	0.666667	0.679911	0.689612
mapt_gap_1241_+::chr17:45882261-45882531+	chr17	45882261	45882531	2.08891	FALSE	2.37797	2.88754	0.0350877	0.00194137	0.00870413
e280a_KLF3_common_11_+::chr4:38167213-38167483+	chr4	38167213	38167483	1.47455	FALSE	-1.35311	-1.46991	0.929825	0.929207	0.91199
mapt_gap_2730_+::chr17:46016271-46016541+	chr17	46016271	46016541	2.15982	FALSE	2.80861	3.39047	0	0.000348869	0.00248782
mapt_gap_814_+::chr17:45843831-45844101+	chr17	45843831	45844101	1.79477	FALSE	0.59164	0.80132	0.210526	0.211473	0.277046
mapt_gap_1976_+::chr17:45948411-45948681+	chr17	45948411	45948681	2.02371	FALSE	1.982	2.42509	0.0701754	0.00765219	0.0237394
mapt_gap_1237_+::chr17:45881901-45882171+	chr17	45881901	45882171	1.81816	FALSE	0.733697	0.967226	0.175439	0.166716	0.231567
mapt_gap_272_+::chr17:45795051-45795321+	chr17	45795051	45795321	1.6987	FALSE	0.00820183	0.119936	0.45614	0.452267	0.496728
mapt_gap_495_+::chr17:45815121-45815391+	chr17	45815121	45815391	1.98393	FALSE	1.74043	2.14297	0.0877193	0.0160578	0.0408916
SORL1_AD_9_+::chr11:121510827-121511097+	chr11	121510827	121511097	1.91676	FALSE	1.33251	1.66656	0.105263	0.0478007	0.0913468
mapt_gap_520_+::chr17:45817371-45817641+	chr17	45817371	45817641	1.97437	FALSE	1.68239	2.07519	0.105263	0.0189847	0.0462464
grn_gap_2_19_+::chr17:44607558-44607828+	chr17	44607558	44607828	1.76713	FALSE	0.423748	0.605243	0.263158	0.272509	0.335875
mapt_gap_1680_+::chr17:45921771-45922041+	chr17	45921771	45922041	2.009	FALSE	1.89269	2.32079	0.0701754	0.0101491	0.0291995
grn_gap_1_418_+::chr17:44438494-44438764+	chr17	44438494	44438764	1.76851	FALSE	0.432156	0.615062	0.263158	0.269257	0.332814
grn_gap_1_832_+::chr17:44475754-44476024+	chr17	44475754	44476024	2.15143	FALSE	2.75767	3.33098	0	0.000432702	0.00291073
grn_gap_2_246_+::chr17:44627988-44628258+	chr17	44627988	44628258	1.93871	FALSE	1.46577	1.82219	0.105263	0.0342128	0.0713558
SORL1_common_3_+::chr11:121890883-121891153+	chr11	121890883	121891153	2.09711	FALSE	2.42777	2.9457	0.0350877	0.00161112	0.0075959
mapt_gap_446_+::chr17:45810711-45810981+	chr17	45810711	45810981	1.81419	FALSE	0.709548	0.939023	0.175439	0.17386	0.238992
mapt_gap_1678_+::chr17:45921591-45921861+	chr17	45921591	45921861	1.71261	FALSE	0.092661	0.218574	0.403509	0.413491	0.463086
mapt_gap_2522_+::chr17:45997551-45997821+	chr17	45997551	45997821	1.8009	FALSE	0.628844	0.84477	0.210526	0.19912	0.264725
mapt_gap_1322_+::chr17:45889551-45889821+	chr17	45889551	45889821	1.62524	FALSE	-0.437943	-0.401107	0.631579	0.655829	0.669286
mapt_gap_397_+::chr17:45806301-45806571+	chr17	45806301	45806571	1.86088	FALSE	0.993149	1.27023	0.157895	0.102001	0.160319
grn_gap_2_1156_+::chr17:44709888-44710158+	chr17	44709888	44710158	1.8518	FALSE	0.937967	1.20579	0.175439	0.11395	0.174131
grn_gap_2_839_+::chr17:44681358-44681628+	chr17	44681358	44681628	1.87579	FALSE	1.08369	1.37598	0.105263	0.0844139	0.13925
APP_AD_2_+::chr21:25999581-25999851+	chr21	25999581	25999851	2.05564	FALSE	2.17592	2.65157	0.0350877	0.00400593	0.0147805
grn_gap_1_1764_+::chr17:44559634-44559904+	chr17	44559634	44559904	2.1525	FALSE	2.7642	3.33861	0	0.000420994	0.00285309
SORL1_common_11_+::chr11:121910226-121910496+	chr11	121910226	121910496	2.1156	FALSE	2.54009	3.07687	0	0.00104592	0.00554119
mapt_gap_418_+::chr17:45808191-45808461+	chr17	45808191	45808461	1.91576	FALSE	1.32644	1.65948	0.105263	0.04851	0.0923472
grn_gap_2_167_+::chr17:44620878-44621148+	chr17	44620878	44621148	1.75116	FALSE	0.326802	0.492022	0.315789	0.311352	0.371909
mapt_gap_2076_+::chr17:45957411-45957681+	chr17	45957411	45957681	1.75399	FALSE	0.343955	0.512054	0.298246	0.304307	0.36544
SNCA_common_4_+::chr4:89722941-89723211+	chr4	89722941	89723211	1.96811	FALSE	1.64436	2.03077	0.105263	0.0211392	0.0500508
mapt_gap_808_+::chr17:45843291-45843561+	chr17	45843291	45843561	2.42972	FALSE	4.44781	5.30485	0	5.63828e-08	4.33761e-06
APP_common_16_+::chr21:26170050-26170320+	chr21	26170050	26170320	1.82692	FALSE	0.786879	1.02934	0.175439	0.151661	0.215676
SORL1_common_4_+::chr11:121595620-121595890+	chr11	121595620	121595890	1.55696	FALSE	-0.852659	-0.885445	0.789474	0.812042	0.803076
APP_common_19_+::chr21:25870706-25870976+	chr21	25870706	25870976	1.76719	FALSE	0.424114	0.60567	0.263158	0.272367	0.335741
grn_gap_1_561_+::chr17:44451364-44451634+	chr17	44451364	44451634	2.53816	FALSE	5.10633	6.07393	0	6.24104e-10	1.64239e-07
mapt_gap_2419_+::chr17:45988281-45988551+	chr17	45988281	45988551	1.9636	FALSE	1.61695	1.99876	0.105263	0.0228174	0.0529447
bri_6_4_+::chr17:45092251-45092521+	chr17	45092251	45092521	1.92107	FALSE	1.35868	1.69713	0.105263	0.0448357	0.0871235
grn_gap_2_1019_+::chr17:44697558-44697828+	chr17	44697558	44697828	2.11106	FALSE	2.51253	3.04469	0	0.00116462	0.00599344
mapt_gap_531_+::chr17:45818361-45818631+	chr17	45818361	45818631	1.60917	FALSE	-0.535564	-0.515116	0.666667	0.696764	0.70387
mapt_gap_3277_+::chr17:46065501-46065771+	chr17	46065501	46065771	1.88566	FALSE	1.14361	1.44595	0.105263	0.0740955	0.126393
mapt_gap_2856_+::chr17:46027611-46027881+	chr17	46027611	46027881	1.87706	FALSE	1.09139	1.38497	0.105263	0.0830308	0.13755
mapt_gap_1992_+::chr17:45949851-45950121+	chr17	45949851	45950121	1.91	FALSE	1.29141	1.61856	0.105263	0.0527707	0.0982813
grn_gap_1_1109_+::chr17:44500684-44500954+	chr17	44500684	44500954	1.95434	FALSE	1.56075	1.93312	0.105263	0.0266108	0.0592917
mapt_gap_1008_+::chr17:45861291-45861561+	chr17	45861291	45861561	1.74754	FALSE	0.304764	0.466285	0.315789	0.320506	0.380273
mapt_gap_1040_+::chr17:45864171-45864441+	chr17	45864171	45864441	1.96353	FALSE	1.61651	1.99824	0.105263	0.0228453	0.0529923
SORL1_common_8_+::chr11:121418905-121419175+	chr11	121418905	121419175	2.03003	FALSE	2.02041	2.46995	0.0701754	0.0067565	0.0216702
mapt_gap_2507_+::chr17:45996201-45996471+	chr17	45996201	45996471	2.03828	FALSE	2.0705	2.52845	0.0350877	0.00572837	0.0192027
grn_gap_1_1925_+::chr17:44574124-44574394+	chr17	44574124	44574394	1.96382	FALSE	1.61828	2.00031	0.105263	0.0227336	0.0528014
grn_gap_2_478_+::chr17:44648868-44649138+	chr17	44648868	44649138	2.16972	FALSE	2.86876	3.46071	0	0.000269373	0.00206045
mapt_gap_3561_+::chr17:46091061-46091331+	chr17	46091061	46091331	2.04714	FALSE	2.1243	2.59128	0.0350877	0.00478101	0.0168226
grn_gap_1_82_+::chr17:44408254-44408524+	chr17	44408254	44408524	1.90111	FALSE	1.23745	1.55554	0.105263	0.0599083	0.107961
mapt_gap_2273_+::chr17:45975141-45975411+	chr17	45975141	45975411	1.76611	FALSE	0.41754	0.597993	0.263158	0.274922	0.338142
mapt_gap_1577_+::chr17:45912501-45912771+	chr17	45912501	45912771	1.97105	FALSE	1.66222	2.05163	0.105263	0.020103	0.0482344
mapt_gap_1959_+::chr17:45946881-45947151+	chr17	45946881	45947151	1.64641	FALSE	-0.309395	-0.250979	0.578947	0.599085	0.62149
mapt_gap_3362_+::chr17:46073151-46073421+	chr17	46073151	46073421	2.28434	FALSE	3.56485	4.27367	0	9.61417e-06	0.000182031
mapt_gap_1502_+::chr17:45905751-45906021+	chr17	45905751	45906021	2.0677	FALSE	2.24916	2.7371	0.0350877	0.00309915	0.0122511
SNCA_Ctrl_11_+::chr4:89718085-89718355+	chr4	89718085	89718355	1.6471	FALSE	-0.305216	-0.246098	0.578947	0.597197	0.619899
grn_gap_1_29_+::chr17:44403484-44403754+	chr17	44403484	44403754	1.83067	FALSE	0.809644	1.05592	0.175439	0.145502	0.209072
mapt_gap_1234_+::chr17:45881631-45881901+	chr17	45881631	45881901	1.83046	FALSE	0.808347	1.05441	0.175439	0.145848	0.209445
mapt_gap_2970_+::chr17:46037871-46038141+	chr17	46037871	46038141	1.96046	FALSE	1.59788	1.97648	0.105263	0.0240501	0.0550353
mapt_gap_2160_+::chr17:45964971-45965241+	chr17	45964971	45965241	2.09835	FALSE	2.43529	2.95448	0.0350877	0.00156599	0.00743992
SORL1_common_11_+::chr11:121575712-121575982+	chr11	121575712	121575982	1.9308	FALSE	1.41776	1.76612	0.105263	0.0386877	0.0781311
grn_gap_1_1485_+::chr17:44534524-44534794+	chr17	44534524	44534794	1.68332	FALSE	-0.0852583	0.0107856	0.491228	0.495697	0.533972
SORL1_common_7_+::chr11:121696034-121696304+	chr11	121696034	121696304	1.80886	FALSE	0.677194	0.901237	0.192982	0.183731	0.249141
mapt_gap_1633_+::chr17:45917541-45917811+	chr17	45917541	45917811	1.75113	FALSE	0.326595	0.49178	0.315789	0.311438	0.371987
mapt_gap_344_+::chr17:45801531-45801801+	chr17	45801531	45801801	1.79563	FALSE	0.596822	0.807372	0.210526	0.209726	0.275313
grn_gap_1_675_+::chr17:44461624-44461894+	chr17	44461624	44461894	1.87133	FALSE	1.05659	1.34432	0.122807	0.089422	0.14535
SNCA_common_5_+::chr4:89771182-89771452+	chr4	89771182	89771452	2.20683	FALSE	3.09415	3.72395	0	9.80649e-05	0.000986878
mapt_gap_2705_+::chr17:46014021-46014291+	chr17	46014021	46014291	1.67387	FALSE	-0.142615	-0.0562003	0.508772	0.522409	0.556703
mapt_gap_2415_+::chr17:45987921-45988191+	chr17	45987921	45988191	1.88729	FALSE	1.15353	1.45754	0.105263	0.0724841	0.124347
mapt_gap_131_+::chr17:45782361-45782631+	chr17	45782361	45782631	1.80438	FALSE	0.649958	0.869428	0.210526	0.192307	0.25786
APP_common_15_+::chr21:25925427-25925697+	chr21	25925427	25925697	1.73407	FALSE	0.222953	0.370739	0.368421	0.355416	0.411786
mapt_gap_3430_+::chr17:46079271-46079541+	chr17	46079271	46079541	1.98657	FALSE	1.75647	2.1617	0.0877193	0.0153207	0.0395041
SNCA_common_22_+::chr4:89471109-89471379+	chr4	89471109	89471379	1.56782	FALSE	-0.786691	-0.808402	0.754386	0.79057	0.784269
mapt_gap_3077_+::chr17:46047501-46047771+	chr17	46047501	46047771	1.89644	FALSE	1.20909	1.52243	0.105263	0.0639507	0.113314
mapt_gap_1305_+::chr17:45888021-45888291+	chr17	45888021	45888291	1.74355	FALSE	0.280547	0.438002	0.333333	0.330692	0.389529
grn_gap_2_7_+::chr17:44606478-44606748+	chr17	44606478	44606748	1.91505	FALSE	1.32211	1.65442	0.105263	0.0490212	0.093066
bri_19_27_+::chr17:44902071-44902341+	chr17	44902071	44902341	1.65951	FALSE	-0.229829	-0.158055	0.54386	0.562793	0.590888
mapt_gap_2005_+::chr17:45951021-45951291+	chr17	45951021	45951291	1.96566	FALSE	1.6295	2.01341	0.105263	0.0220358	0.0516041
SORL1_common_12_+::chr11:121435497-121435767+	chr11	121435497	121435767	1.85557	FALSE	0.96088	1.23255	0.175439	0.108872	0.168306
mapt_gap_420_+::chr17:45808371-45808641+	chr17	45808371	45808641	1.94029	FALSE	1.47542	1.83347	0.105263	0.0333665	0.0700498
grn_gap_2_171_+::chr17:44621238-44621508+	chr17	44621238	44621508	1.84022	FALSE	0.867677	1.1237	0.175439	0.130571	0.192786
grn_gap_1_1281_+::chr17:44516164-44516434+	chr17	44516164	44516434	1.71031	FALSE	0.0786598	0.202222	0.421053	0.419872	0.468652
grn_gap_2_63_+::chr17:44611518-44611788+	chr17	44611518	44611788	1.67391	FALSE	-0.142402	-0.0559514	0.508772	0.52231	0.556619
mapt_gap_285_+::chr17:45796221-45796491+	chr17	45796221	45796491	2.01803	FALSE	1.9475	2.3848	0.0701754	0.00854409	0.0257371
mapt_gap_1082_+::chr17:45867951-45868221+	chr17	45867951	45868221	1.67801	FALSE	-0.117462	-0.026824	0.508772	0.5107	0.546753
mapt_gap_1253_+::chr17:45883341-45883611+	chr17	45883341	45883611	1.54227	FALSE	-0.941831	-0.989587	0.842105	0.838812	0.82686
mapt_gap_452_+::chr17:45811251-45811521+	chr17	45811251	45811521	1.70197	FALSE	0.0280553	0.143122	0.438596	0.443097	0.488809
mapt_gap_1753_+::chr17:45928341-45928611+	chr17	45928341	45928611	1.8173	FALSE	0.728455	0.961104	0.175439	0.16825	0.233167
grn_gap_1_805_+::chr17:44473324-44473594+	chr17	44473324	44473594	1.91971	FALSE	1.35042	1.68748	0.105263	0.0457558	0.0884414
grn_gap_1_1466_+::chr17:44532814-44533084+	chr17	44532814	44533084	2.04577	FALSE	2.11601	2.58159	0.0350877	0.00491728	0.0171722
bri_19_45_+::chr17:44903691-44903961+	chr17	44903691	44903961	1.85539	FALSE	0.959773	1.23125	0.175439	0.109114	0.168585
e280a_TAFA5_common_4_+::chr22:48488084-48488354+	chr22	48488084	48488354	1.99638	FALSE	1.81605	2.23128	0.0877193	0.0128314	0.0346817
mapt_gap_2130_+::chr17:45962271-45962541+	chr17	45962271	45962541	1.64876	FALSE	-0.2951	-0.234284	0.561404	0.592618	0.616041
mapt_gap_2832_+::chr17:46025451-46025721+	chr17	46025451	46025721	1.96342	FALSE	1.61585	1.99747	0.105263	0.0228873	0.0530639
mapt_gap_1108_+::chr17:45870291-45870561+	chr17	45870291	45870561	1.81318	FALSE	0.703455	0.931907	0.175439	0.175692	0.240886
mapt_gap_2986_+::chr17:46039311-46039581+	chr17	46039311	46039581	1.71309	FALSE	0.0955807	0.221984	0.403509	0.412163	0.461927
mapt_gap_398_+::chr17:45806391-45806661+	chr17	45806391	45806661	1.86904	FALSE	1.04266	1.32806	0.140351	0.0920788	0.148552
mapt_gap_2339_+::chr17:45981081-45981351+	chr17	45981081	45981351	2.12225	FALSE	2.58048	3.12404	0	0.000891931	0.00493318
mapt_gap_2464_+::chr17:45992331-45992601+	chr17	45992331	45992601	1.67078	FALSE	-0.161399	-0.0781374	0.508772	0.531141	0.56411
grn_gap_2_810_+::chr17:44678748-44679018+	chr17	44678748	44679018	1.79411	FALSE	0.587626	0.796633	0.210526	0.212832	0.278392
mapt_gap_860_+::chr17:45847971-45848241+	chr17	45847971	45848241	1.87997	FALSE	1.10906	1.40561	0.105263	0.0799203	0.133701
mapt_gap_2544_+::chr17:45999531-45999801+	chr17	45999531	45999801	1.92382	FALSE	1.3754	1.71665	0.105263	0.0430215	0.0845044
e280a_ASAP2_common_6_+::chr2:9094056-9094326+	chr2	9094056	9094326	1.68778	FALSE	-0.058135	0.0424624	0.473684	0.483065	0.523179
grn_gap_2_402_+::chr17:44642028-44642298+	chr17	44642028	44642298	1.99691	FALSE	1.81922	2.23499	0.0877193	0.0127091	0.0344386
mapt_gap_340_+::chr17:45801171-45801441+	chr17	45801171	45801441	2.10978	FALSE	2.50472	3.03556	0	0.00120045	0.00612749
mapt_gap_1974_+::chr17:45948231-45948501+	chr17	45948231	45948501	2.25688	FALSE	3.3981	4.07892	0	2.26227e-05	0.000339281
bri_13_1_+::chr17:45428617-45428887+	chr17	45428617	45428887	1.86139	FALSE	0.996201	1.2738	0.157895	0.101368	0.159576
APP_common_23_+::chr21:25926147-25926417+	chr21	25926147	25926417	1.87139	FALSE	1.05698	1.34478	0.122807	0.0893481	0.14526
mapt_gap_1811_+::chr17:45933561-45933831+	chr17	45933561	45933831	1.93701	FALSE	1.4555	1.8102	0.105263	0.0351322	0.0727655
mapt_gap_3479_+::chr17:46083681-46083951+	chr17	46083681	46083951	2.02104	FALSE	1.96577	2.40614	0.0701754	0.008061	0.0246623
grn_gap_1_413_+::chr17:44438044-44438314+	chr17	44438044	44438314	1.82051	FALSE	0.74792	0.983837	0.175439	0.162598	0.227254
mapt_gap_331_+::chr17:45800361-45800631+	chr17	45800361	45800631	1.95857	FALSE	1.58639	1.96307	0.105263	0.024819	0.0563251
mapt_gap_2098_+::chr17:45959391-45959661+	chr17	45959391	45959661	1.84042	FALSE	0.868842	1.12506	0.175439	0.130282	0.192467
mapt_gap_958_+::chr17:45856791-45857061+	chr17	45856791	45857061	2.0713	FALSE	2.27105	2.76266	0.0350877	0.0028666	0.0115721
SORL1_common_18_+::chr11:121436037-121436307+	chr11	121436037	121436307	2.01847	FALSE	1.95021	2.38797	0.0701754	0.00847092	0.0255754
grn_gap_1_1370_+::chr17:44524174-44524444+	chr17	44524174	44524444	1.87895	FALSE	1.10287	1.39838	0.105263	0.081	0.135041
APP_common_5_+::chr21:26116431-26116701+	chr21	26116431	26116701	2.03393	FALSE	2.04409	2.49761	0.0701754	0.00625168	0.0204721
mapt_gap_1714_+::chr17:45924831-45925101+	chr17	45924831	45925101	1.75582	FALSE	0.355058	0.525021	0.298246	0.299784	0.361273
mapt_gap_211_+::chr17:45789561-45789831+	chr17	45789561	45789831	1.74656	FALSE	0.298827	0.45935	0.315789	0.322991	0.382536
grn_gap_1_1794_+::chr17:44562334-44562604+	chr17	44562334	44562604	1.91137	FALSE	1.29977	1.62833	0.105263	0.0517273	0.0968396
bri_11_13_+::chr17:46765267-46765537+	chr17	46765267	46765537	1.7878	FALSE	0.549324	0.7519	0.210526	0.226056	0.291392
APP_common_17_+::chr21:25925607-25925877+	chr21	25925607	25925877	1.91155	FALSE	1.30085	1.62959	0.105263	0.0515943	0.0966553
mapt_gap_1217_+::chr17:45880101-45880371+	chr17	45880101	45880371	1.94075	FALSE	1.47816	1.83667	0.105263	0.0331293	0.0696821
mapt_gap_3236_+::chr17:46061811-46062081+	chr17	46061811	46062081	2.09197	FALSE	2.39657	2.90925	0.0350877	0.00181146	0.00827474
grn_gap_1_1917_+::chr17:44573404-44573674+	chr17	44573404	44573674	1.77481	FALSE	0.470425	0.659756	0.22807	0.254705	0.319026
mapt_gap_895_+::chr17:45851121-45851391+	chr17	45851121	45851391	1.94383	FALSE	1.49688	1.85852	0.105263	0.0315473	0.0672128
mapt_gap_3321_+::chr17:46069461-46069731+	chr17	46069461	46069731	1.96808	FALSE	1.64417	2.03055	0.105263	0.0211506	0.0500706
mapt_gap_1218_+::chr17:45880191-45880461+	chr17	45880191	45880461	1.94979	FALSE	1.5331	1.90083	0.105263	0.0286619	0.0626253
mapt_gap_1684_+::chr17:45922131-45922401+	chr17	45922131	45922401	1.65865	FALSE	-0.235078	-0.164186	0.54386	0.565208	0.592926
mapt_gap_1077_+::chr17:45867501-45867771+	chr17	45867501	45867771	1.78642	FALSE	0.540885	0.742044	0.210526	0.22903	0.294293
SORL1_common_6_+::chr11:121578523-121578793+	chr11	121578523	121578793	2.03102	FALSE	2.02642	2.47696	0.0701754	0.00662527	0.0213611
mapt_gap_604_+::chr17:45824931-45825201+	chr17	45824931	45825201	1.78346	FALSE	0.522949	0.721097	0.210526	0.235425	0.300505
SORL1_common_10_+::chr11:121910136-121910406+	chr11	121910136	121910406	1.69418	FALSE	-0.0192545	0.0878701	0.473684	0.46499	0.507681
grn_gap_2_6_+::chr17:44606388-44606658+	chr17	44606388	44606658	1.67051	FALSE	-0.163058	-0.0800745	0.508772	0.531911	0.564763
e280a_POMT2_Ctrl_10_+::chr14:76918246-76918516+	chr14	76918246	76918516	1.98322	FALSE	1.73613	2.13795	0.0877193	0.0162606	0.0412704
SORL1_common_8_+::chr11:121696124-121696394+	chr11	121696124	121696394	1.87275	FALSE	1.06523	1.35442	0.122807	0.0878015	0.143385
SORL1_AD_6_+::chr11:121522489-121522759+	chr11	121522489	121522759	1.93389	FALSE	1.43651	1.78802	0.105263	0.0368862	0.075429
grn_gap_1_1528_+::chr17:44538394-44538664+	chr17	44538394	44538664	1.77668	FALSE	0.481743	0.672974	0.22807	0.250482	0.314994
mapt_gap_511_+::chr17:45816561-45816831+	chr17	45816561	45816831	2.16615	FALSE	2.84705	3.43537	0	0.000295877	0.00220631
mapt_gap_801_+::chr17:45842661-45842931+	chr17	45842661	45842931	1.99835	FALSE	1.82799	2.24523	0.0877193	0.0123767	0.0337753
SNCA_common_11_+::chr4:89788579-89788849+	chr4	89788579	89788849	1.76548	FALSE	0.413752	0.593569	0.263158	0.2764	0.339528
mapt_gap_2929_+::chr17:46034181-46034451+	chr17	46034181	46034451	1.70328	FALSE	0.0359655	0.15236	0.438596	0.439451	0.485655
grn_gap_1_1531_+::chr17:44538664-44538934+	chr17	44538664	44538934	2.08311	FALSE	2.34275	2.8464	0.0350877	0.0022108	0.00957108
mapt_gap_842_+::chr17:45846351-45846621+	chr17	45846351	45846621	2.09427	FALSE	2.41055	2.92558	0.0350877	0.00171906	0.00796428
SNCA_common_3_+::chr4:90071299-90071569+	chr4	90071299	90071569	1.84161	FALSE	0.876121	1.13356	0.175439	0.12849	0.190482
grn_gap_1_465_+::chr17:44442724-44442994+	chr17	44442724	44442994	2.01614	FALSE	1.93605	2.37143	0.0701754	0.00885975	0.0264307
mapt_gap_122_+::chr17:45781551-45781821+	chr17	45781551	45781821	2.02981	FALSE	2.01904	2.46835	0.0701754	0.00678694	0.0217416
mapt_gap_67_+::chr17:45776601-45776871+	chr17	45776601	45776871	1.75117	FALSE	0.326826	0.49205	0.315789	0.311342	0.3719
grn_gap_2_279_+::chr17:44630958-44631228+	chr17	44630958	44631228	2.04487	FALSE	2.11054	2.57521	0.0350877	0.00500902	0.0174061
SNCA_Ctrl_3_+::chr4:90002312-90002582+	chr4	90002312	90002582	1.80131	FALSE	0.631365	0.847714	0.210526	0.198299	0.263901
SORL1_common_11_+::chr11:121437762-121438032+	chr11	121437762	121438032	1.79841	FALSE	0.613706	0.827091	0.210526	0.204093	0.269705
mapt_gap_2952_+::chr17:46036251-46036521+	chr17	46036251	46036521	2.11127	FALSE	2.51376	3.04612	0	0.00115908	0.0059726
SNCA_Ctrl_5_+::chr4:89410715-89410985+	chr4	89410715	89410985	2.03474	FALSE	2.04901	2.50335	0.0701754	0.0061512	0.0202306
mapt_gap_1795_+::chr17:45932121-45932391+	chr17	45932121	45932391	1.80712	FALSE	0.666635	0.888905	0.192982	0.187027	0.252503
bri_19_29_+::chr17:44902251-44902521+	chr17	44902251	44902521	1.76047	FALSE	0.383319	0.558027	0.298246	0.288413	0.350742
mapt_gap_2702_+::chr17:46013751-46014021+	chr17	46013751	46014021	2.43288	FALSE	4.46697	5.32723	0	4.98607e-08	3.96679e-06
mapt_gap_1563_+::chr17:45911241-45911511+	chr17	45911241	45911511	1.90179	FALSE	1.24157	1.56035	0.105263	0.059338	0.107198
mapt_gap_2570_+::chr17:46001871-46002141+	chr17	46001871	46002141	1.79256	FALSE	0.578196	0.78562	0.210526	0.216045	0.281566
mapt_gap_2260_+::chr17:45973971-45974241+	chr17	45973971	45974241	1.97034	FALSE	1.65791	2.0466	0.105263	0.0203489	0.0486677
APP_common_7_+::chr21:25995593-25995863+	chr21	25995593	25995863	2.05053	FALSE	2.14487	2.6153	0.0350877	0.00445746	0.0159818
mapt_gap_2872_+::chr17:46029051-46029321+	chr17	46029051	46029321	1.90868	FALSE	1.28342	1.60924	0.105263	0.0537821	0.0996719
mapt_gap_2866_+::chr17:46028511-46028781+	chr17	46028511	46028781	2.10895	FALSE	2.49967	3.02966	0	0.00122413	0.0062155
SNCA_common_3_+::chr4:89722851-89723121+	chr4	89722851	89723121	1.73854	FALSE	0.250103	0.402447	0.333333	0.343678	0.401254
mapt_gap_904_+::chr17:45851931-45852201+	chr17	45851931	45852201	1.90498	FALSE	1.26092	1.58296	0.105263	0.0567156	0.103669
bri_19_60_+::chr17:44905041-44905311+	chr17	44905041	44905311	2.01567	FALSE	1.93316	2.36806	0.0701754	0.00894088	0.026608
mapt_gap_239_+::chr17:45792081-45792351+	chr17	45792081	45792351	1.91489	FALSE	1.32116	1.65331	0.105263	0.0491342	0.0932245
grn_gap_1_1937_+::chr17:44575204-44575474+	chr17	44575204	44575474	2.07117	FALSE	2.27023	2.7617	0.0350877	0.00287502	0.0115969
mapt_gap_525_+::chr17:45817821-45818091+	chr17	45817821	45818091	1.92212	FALSE	1.36501	1.70453	0.105263	0.0441413	0.0861243
grn_gap_1_1058_+::chr17:44496094-44496364+	chr17	44496094	44496364	1.55712	FALSE	-0.851688	-0.884311	0.789474	0.811736	0.802806
mapt_gap_322_+::chr17:45799551-45799821+	chr17	45799551	45799821	1.77667	FALSE	0.481725	0.672953	0.22807	0.250489	0.315001
grn_gap_2_577_+::chr17:44657778-44658048+	chr17	44657778	44658048	2.02453	FALSE	1.98702	2.43096	0.0701754	0.00752952	0.02346
e280a_AC025887.2_Ctrl_4_+::chr18:32594946-32595216+	chr18	32594946	32595216	1.82232	FALSE	0.758918	0.996681	0.175439	0.15946	0.223951
grn_gap_1_1025_+::chr17:44493124-44493394+	chr17	44493124	44493394	1.89677	FALSE	1.21107	1.52474	0.105263	0.0636615	0.112933
mapt_gap_3646_+::chr17:46098711-46098981+	chr17	46098711	46098981	1.84862	FALSE	0.918683	1.18327	0.175439	0.118352	0.179131
e280a_CPB2_common_7_+::chr13:46122984-46123254+	chr13	46122984	46123254	1.68199	FALSE	-0.0932904	0.00140516	0.491228	0.499439	0.537164
mapt_gap_615_+::chr17:45825921-45826191+	chr17	45825921	45826191	1.93506	FALSE	1.44363	1.79634	0.105263	0.0362204	0.0744219
mapt_gap_846_+::chr17:45846711-45846981+	chr17	45846711	45846981	2.11922	FALSE	2.56206	3.10253	0	0.000959373	0.00520268
scrambled74	NA	NA	NA	2.00509	TRUE	1.8689	2.29301	0.0701754	0.0109238	0.0308181
grn_gap_2_52_+::chr17:44610528-44610798+	chr17	44610528	44610798	2.03871	FALSE	2.07313	2.53152	0.0350877	0.00567847	0.0190801
grn_gap_1_804_+::chr17:44473234-44473504+	chr17	44473234	44473504	1.77016	FALSE	0.442149	0.626733	0.245614	0.265417	0.329191
scrambled75	NA	NA	NA	1.55482	TRUE	-0.86565	-0.900617	0.789474	0.816104	0.806659
bri_6_13_+::chr17:45093061-45093331+	chr17	45093061	45093331	1.77301	FALSE	0.45947	0.646962	0.245614	0.258828	0.322948
SORL1_common_8_+::chr11:121367203-121367473+	chr11	121367203	121367473	1.85716	FALSE	0.970556	1.24385	0.175439	0.106778	0.165885
mapt_gap_2659_+::chr17:46009881-46010151+	chr17	46009881	46010151	1.84062	FALSE	0.870081	1.12651	0.175439	0.129976	0.192128
mapt_gap_315_+::chr17:45798921-45799191+	chr17	45798921	45799191	1.87003	FALSE	1.04869	1.3351	0.140351	0.0909211	0.147159
grn_gap_2_14_+::chr17:44607108-44607378+	chr17	44607108	44607378	1.79461	FALSE	0.590661	0.800177	0.210526	0.211804	0.277374
grn_gap_1_4_+::chr17:44401234-44401504+	chr17	44401234	44401504	1.68449	FALSE	-0.0781207	0.0191216	0.491228	0.492372	0.531134
grn_gap_2_442_+::chr17:44645628-44645898+	chr17	44645628	44645898	1.95059	FALSE	1.53793	1.90647	0.105263	0.0282943	0.0620325
grn_gap_1_572_+::chr17:44452354-44452624+	chr17	44452354	44452624	1.83912	FALSE	0.860962	1.11586	0.175439	0.132242	0.19463
SORL1_common_11_+::chr11:121435407-121435677+	chr11	121435407	121435677	1.81694	FALSE	0.726265	0.958545	0.175439	0.168894	0.233838
mapt_gap_2482_+::chr17:45993951-45994221+	chr17	45993951	45994221	1.93466	FALSE	1.44117	1.79347	0.105263	0.036449	0.0747681
mapt_gap_2191_+::chr17:45967761-45968031+	chr17	45967761	45968031	1.69749	FALSE	0.000820816	0.111316	0.473684	0.455683	0.499673
grn_gap_2_825_+::chr17:44680098-44680368+	chr17	44680098	44680368	2.23436	FALSE	3.26132	3.91918	0	4.44256e-05	0.000554477
mapt_gap_2150_+::chr17:45964071-45964341+	chr17	45964071	45964341	2.17689	FALSE	2.91232	3.51159	0	0.000222717	0.00179378
SNCA_common_11_+::chr4:89717511-89717781+	chr4	89717511	89717781	1.93928	FALSE	1.46925	1.82627	0.105263	0.033905	0.0708818
mapt_gap_1693_+::chr17:45922941-45923211+	chr17	45922941	45923211	1.89328	FALSE	1.18986	1.49997	0.105263	0.0668111	0.11705
e280a_AC005537.1_common_13_+::chr7:43318844-43319114+	chr7	43318844	43319114	1.7029	FALSE	0.0336611	0.149669	0.438596	0.440513	0.486574
APP_Ctrl_1_+::chr21:26055817-26056087+	chr21	26055817	26056087	1.77069	FALSE	0.445366	0.63049	0.245614	0.264187	0.328028
mapt_gap_911_+::chr17:45852561-45852831+	chr17	45852561	45852831	1.93768	FALSE	1.45953	1.81491	0.105263	0.0347688	0.0722094
mapt_gap_2053_+::chr17:45955341-45955611+	chr17	45955341	45955611	1.65702	FALSE	-0.244925	-0.175686	0.561404	0.56973	0.596743
mapt_gap_1663_+::chr17:45920241-45920511+	chr17	45920241	45920511	1.90143	FALSE	1.23938	1.5578	0.105263	0.0596399	0.107602
mapt_gap_2206_+::chr17:45969111-45969381+	chr17	45969111	45969381	1.73269	FALSE	0.214597	0.36098	0.385965	0.359057	0.415041
mapt_gap_2496_+::chr17:45995211-45995481+	chr17	45995211	45995481	1.62791	FALSE	-0.421746	-0.382191	0.631579	0.64884	0.663395
SORL1_common_21_+::chr11:121697294-121697564+	chr11	121697294	121697564	2.08208	FALSE	2.33648	2.83908	0.0350877	0.00226217	0.00973306
mapt_gap_1466_+::chr17:45902511-45902781+	chr17	45902511	45902781	1.92367	FALSE	1.37448	1.71559	0.105263	0.0431188	0.0846456
mapt_gap_3035_+::chr17:46043721-46043991+	chr17	46043721	46043991	1.89311	FALSE	1.18885	1.49879	0.105263	0.0669644	0.11725
mapt_gap_2946_+::chr17:46035711-46035981+	chr17	46035711	46035981	2.05639	FALSE	2.1805	2.65691	0.0350877	0.00394297	0.0146102
SORL1_common_16_+::chr11:121722879-121723149+	chr11	121722879	121723149	1.98487	FALSE	1.74612	2.14961	0.0877193	0.0157931	0.0403952
mapt_gap_2452_+::chr17:45991251-45991521+	chr17	45991251	45991521	1.71147	FALSE	0.0857405	0.210491	0.403509	0.416642	0.465836
mapt_gap_2757_+::chr17:46018701-46018971+	chr17	46018701	46018971	1.80488	FALSE	0.653012	0.872995	0.192982	0.191333	0.256874
mapt_gap_2335_+::chr17:45980721-45980991+	chr17	45980721	45980991	1.63446	FALSE	-0.381958	-0.335724	0.614035	0.63146	0.648754
SORL1_common_5_+::chr11:121454078-121454348+	chr11	121454078	121454348	2.05743	FALSE	2.1868	2.66427	0.0350877	0.0038578	0.0143787
mapt_gap_2756_+::chr17:46018611-46018881+	chr17	46018611	46018881	1.71844	FALSE	0.128061	0.259916	0.403509	0.397464	0.44905
e280a_FCGR1B_AD_17_+::chr1:121511869-121512139+	chr1	121511869	121512139	1.86607	FALSE	1.02463	1.307	0.140351	0.0956066	0.152769
bri_19_4_+::chr17:44900001-44900271+	chr17	44900001	44900271	2.04136	FALSE	2.08922	2.55031	0.0350877	0.0053813	0.0183438
mapt_gap_2701_+::chr17:46013661-46013931+	chr17	46013661	46013931	2.06837	FALSE	2.25325	2.74188	0.0350877	0.00305446	0.0121217
grn_gap_2_220_+::chr17:44625648-44625918+	chr17	44625648	44625918	1.91923	FALSE	1.34749	1.68406	0.105263	0.0460846	0.0889107
mapt_gap_1283_+::chr17:45886041-45886311+	chr17	45886041	45886311	1.87226	FALSE	1.06222	1.3509	0.122807	0.0883639	0.144068
mapt_gap_374_+::chr17:45804231-45804501+	chr17	45804231	45804501	2.0652	FALSE	2.23398	2.71938	0.0350877	0.00327024	0.012742
grn_gap_2_287_+::chr17:44631678-44631948+	chr17	44631678	44631948	1.81724	FALSE	0.728059	0.960641	0.175439	0.168366	0.233289
grn_gap_1_350_+::chr17:44432374-44432644+	chr17	44432374	44432644	2.00658	FALSE	1.87799	2.30362	0.0701754	0.0106219	0.030191
grn_gap_2_1147_+::chr17:44709078-44709348+	chr17	44709078	44709348	1.45027	FALSE	-1.50061	-1.64217	0.982456	0.949723	0.933272
mapt_gap_1841_+::chr17:45936261-45936531+	chr17	45936261	45936531	1.86859	FALSE	1.03993	1.32487	0.140351	0.0926075	0.149186
mapt_gap_661_+::chr17:45830061-45830331+	chr17	45830061	45830331	1.54496	FALSE	-0.925493	-0.970506	0.824561	0.834103	0.822645
bri_6_17_+::chr17:45093421-45093691+	chr17	45093421	45093691	1.70609	FALSE	0.0530719	0.172338	0.421053	0.431586	0.478837
mapt_gap_1436_+::chr17:45899811-45900081+	chr17	45899811	45900081	1.87307	FALSE	1.06713	1.35663	0.122807	0.087449	0.142957
grn_gap_1_1455_+::chr17:44531824-44532094+	chr17	44531824	44532094	2.02636	FALSE	1.99812	2.44392	0.0701754	0.00726435	0.0228517
APP_common_13_+::chr21:26169780-26170050+	chr21	26169780	26170050	1.59094	FALSE	-0.646275	-0.644413	0.701754	0.740346	0.740949
e280a_AC096639.1_Ctrl_13_+::chr1:213430433-213430703+	chr1	213430433	213430703	2.12374	FALSE	2.58949	3.13457	0	0.000860534	0.00480586
grn_gap_1_1657_+::chr17:44550004-44550274+	chr17	44550004	44550274	2.05917	FALSE	2.19735	2.6766	0.0350877	0.00371868	0.0139976
e280a_KLF3_common_1_+::chr4:38166313-38166583+	chr4	38166313	38166583	1.74578	FALSE	0.294097	0.453826	0.315789	0.324977	0.384342
grn_gap_1_161_+::chr17:44415364-44415634+	chr17	44415364	44415634	1.90439	FALSE	1.25735	1.57879	0.105263	0.0571923	0.104313
grn_gap_2_18_+::chr17:44607468-44607738+	chr17	44607468	44607738	1.96659	FALSE	1.6351	2.01995	0.105263	0.0216944	0.0510145
SNCA_common_20_+::chr4:90117896-90118166+	chr4	90117896	90118166	2.18998	FALSE	2.99177	3.60438	0	0.000156447	0.00138681
grn_gap_1_1284_+::chr17:44516434-44516704+	chr17	44516434	44516704	1.93161	FALSE	1.42267	1.77186	0.105263	0.0382091	0.0774164
grn_gap_2_1231_+::chr17:44716638-44716908+	chr17	44716638	44716908	2.11094	FALSE	2.5118	3.04383	0	0.00116793	0.00600588
mapt_gap_1628_+::chr17:45917091-45917361+	chr17	45917091	45917361	1.75216	FALSE	0.33282	0.49905	0.315789	0.308872	0.369635
mapt_gap_2229_+::chr17:45971181-45971451+	chr17	45971181	45971451	1.46651	FALSE	-1.40194	-1.52694	0.964912	0.936612	0.919534
mapt_gap_3116_+::chr17:46051011-46051281+	chr17	46051011	46051281	1.80523	FALSE	0.655169	0.875514	0.192982	0.190647	0.256179
grn_gap_1_1384_+::chr17:44525434-44525704+	chr17	44525434	44525704	2.13535	FALSE	2.66002	3.21694	0	0.000647836	0.00390679
mapt_gap_1430_+::chr17:45899271-45899541+	chr17	45899271	45899541	1.79179	FALSE	0.573501	0.780136	0.210526	0.217655	0.283153
grn_gap_2_29_+::chr17:44608458-44608728+	chr17	44608458	44608728	2.35156	FALSE	3.97313	4.75049	0	1.01464e-06	3.54673e-05
SNCA_common_22_+::chr4:89705146-89705416+	chr4	89705146	89705416	2.30915	FALSE	3.71555	4.44966	0	4.30024e-06	0.000101382
APP_AD_10_+::chr21:26390381-26390651+	chr21	26390381	26390651	1.69562	FALSE	-0.0105069	0.0980862	0.473684	0.460932	0.504192
mapt_gap_514_+::chr17:45816831-45817101+	chr17	45816831	45817101	1.65038	FALSE	-0.285266	-0.222798	0.561404	0.588154	0.61228
e280a_FCGR1B_AD_22_+::chr1:121512319-121512589+	chr1	121512319	121512589	2.02346	FALSE	1.98049	2.42332	0.0701754	0.00768961	0.0238244
mapt_gap_864_+::chr17:45848331-45848601+	chr17	45848331	45848601	1.8528	FALSE	0.944058	1.2129	0.175439	0.112584	0.17257
mapt_gap_448_+::chr17:45810891-45811161+	chr17	45810891	45811161	1.85337	FALSE	0.947509	1.21693	0.175439	0.111815	0.17169
mapt_gap_309_+::chr17:45798381-45798651+	chr17	45798381	45798651	1.94957	FALSE	1.53174	1.89924	0.105263	0.0287664	0.0627934
grn_gap_1_1_+::chr17:44400964-44401234+	chr17	44400964	44401234	2.09284	FALSE	2.40185	2.91542	0.0350877	0.00177604	0.00815624
grn_gap_1_193_+::chr17:44418244-44418514+	chr17	44418244	44418514	1.53186	FALSE	-1.0051	-1.06348	0.894737	0.856218	0.842576
mapt_gap_2094_+::chr17:45959031-45959301+	chr17	45959031	45959301	2.22821	FALSE	3.22399	3.87558	0	5.31852e-05	0.000632093
mapt_gap_2257_+::chr17:45973701-45973971+	chr17	45973701	45973971	1.68482	FALSE	-0.0761109	0.0214688	0.491228	0.491436	0.530335
grn_gap_2_197_+::chr17:44623578-44623848+	chr17	44623578	44623848	1.74526	FALSE	0.290952	0.450153	0.315789	0.3263	0.385544
SORL1_common_8_+::chr11:121521440-121521710+	chr11	121521440	121521710	1.96187	FALSE	1.60646	1.9865	0.105263	0.0234887	0.0540866
mapt_gap_1644_+::chr17:45918531-45918801+	chr17	45918531	45918801	2.2403	FALSE	3.29742	3.96134	0	3.72656e-05	0.000487893
grn_gap_1_904_+::chr17:44482234-44482504+	chr17	44482234	44482504	1.63329	FALSE	-0.389074	-0.344034	0.614035	0.63459	0.651389
mapt_gap_2465_+::chr17:45992421-45992691+	chr17	45992421	45992691	1.84678	FALSE	0.907504	1.17021	0.175439	0.120958	0.18207
SORL1_common_20_+::chr11:121723239-121723509+	chr11	121723239	121723509	2.01208	FALSE	1.91141	2.34265	0.0701754	0.00957376	0.0279762
APP_Ctrl_5_+::chr21:26056177-26056447+	chr21	26056177	26056447	1.99112	FALSE	1.78407	2.19393	0.0877193	0.0141202	0.0372063
mapt_gap_273_+::chr17:45795141-45795411+	chr17	45795141	45795411	1.83235	FALSE	0.819864	1.06786	0.175439	0.142792	0.206147
mapt_gap_2681_+::chr17:46011861-46012131+	chr17	46011861	46012131	1.84568	FALSE	0.900782	1.16236	0.175439	0.122545	0.183852
mapt_gap_2107_+::chr17:45960201-45960471+	chr17	45960201	45960471	1.72093	FALSE	0.143198	0.277595	0.403509	0.390662	0.443067
mapt_gap_2538_+::chr17:45998991-45999261+	chr17	45998991	45999261	1.92541	FALSE	1.385	1.72787	0.105263	0.0420055	0.0830255
mapt_gap_1511_+::chr17:45906561-45906831+	chr17	45906561	45906831	1.80399	FALSE	0.647611	0.866687	0.210526	0.193057	0.258618
grn_gap_1_582_+::chr17:44453254-44453524+	chr17	44453254	44453524	2.23071	FALSE	3.23917	3.89331	0	4.94427e-05	0.000599393
SORL1_common_9_+::chr11:121479388-121479658+	chr11	121479388	121479658	1.89488	FALSE	1.1996	1.51134	0.105263	0.0653507	0.115148
mapt_gap_3385_+::chr17:46075221-46075491+	chr17	46075221	46075491	1.9128	FALSE	1.30841	1.63842	0.105263	0.0506666	0.0953666
SORL1_AD_8_+::chr11:121459678-121459948+	chr11	121459678	121459948	2.13705	FALSE	2.67032	3.22896	0	0.000621205	0.00378899
mapt_gap_2325_+::chr17:45979821-45980091+	chr17	45979821	45980091	1.97306	FALSE	1.67438	2.06583	0.105263	0.0194224	0.0470281
mapt_gap_867_+::chr17:45848601-45848871+	chr17	45848601	45848871	2.22921	FALSE	3.23005	3.88266	0	5.16599e-05	0.000618843
mapt_gap_2186_+::chr17:45967311-45967581+	chr17	45967311	45967581	1.89169	FALSE	1.18025	1.48874	0.105263	0.0682778	0.118951
mapt_gap_1411_+::chr17:45897561-45897831+	chr17	45897561	45897831	1.85303	FALSE	0.945464	1.21454	0.175439	0.11227	0.172211
grn_gap_1_1529_+::chr17:44538484-44538754+	chr17	44538484	44538754	1.85473	FALSE	0.955757	1.22656	0.175439	0.109993	0.169598
SORL1_common_3_+::chr11:121520990-121521260+	chr11	121520990	121521260	1.86351	FALSE	1.00907	1.28883	0.140351	0.0987287	0.15647
mapt_gap_2758_+::chr17:46018791-46019061+	chr17	46018791	46019061	1.72228	FALSE	0.151407	0.287182	0.403509	0.386987	0.439827
grn_gap_1_1219_+::chr17:44510584-44510854+	chr17	44510584	44510854	1.62046	FALSE	-0.466993	-0.435034	0.649123	0.668231	0.679748
SORL1_common_39_+::chr11:121673316-121673586+	chr11	121673316	121673586	1.74414	FALSE	0.28411	0.442163	0.333333	0.329186	0.388163
mapt_gap_197_+::chr17:45788301-45788571+	chr17	45788301	45788571	1.84646	FALSE	0.905527	1.1679	0.175439	0.121423	0.182593
APP_common_20_+::chr21:26170410-26170680+	chr21	26170410	26170680	1.77013	FALSE	0.441983	0.626539	0.245614	0.265481	0.329251
e280a_AC025887.2_common_8_+::chr18:32625515-32625785+	chr18	32625515	32625785	1.87096	FALSE	1.05435	1.34171	0.122807	0.089845	0.145861
SORL1_common_8_+::chr11:121426879-121427149+	chr11	121426879	121427149	1.97009	FALSE	1.65637	2.04479	0.105263	0.0204376	0.0488236
e280a_AC096639.1_Ctrl_10_+::chr1:213430163-213430433+	chr1	213430163	213430433	1.77643	FALSE	0.480218	0.671193	0.22807	0.251049	0.315536
e280a_POMT2_Ctrl_14_+::chr14:77800353-77800623+	chr14	77800353	77800623	1.91398	FALSE	1.31559	1.6468	0.105263	0.0497991	0.0941559
mapt_gap_301_+::chr17:45797661-45797931+	chr17	45797661	45797931	2.051	FALSE	2.14775	2.61867	0.0350877	0.00441367	0.0158667
e280a_KLF3_common_12_+::chr4:38167303-38167573+	chr4	38167303	38167573	1.88281	FALSE	1.12631	1.42575	0.105263	0.0769708	0.130018
mapt_gap_183_+::chr17:45787041-45787311+	chr17	45787041	45787311	2.32657	FALSE	3.82135	4.57323	0	2.40136e-06	6.63618e-05
grn_gap_1_106_+::chr17:44410414-44410684+	chr17	44410414	44410684	1.83869	FALSE	0.858383	1.11284	0.175439	0.132888	0.195341
grn_gap_1_1278_+::chr17:44515894-44516164+	chr17	44515894	44516164	1.95383	FALSE	1.55762	1.92947	0.105263	0.0268365	0.0596617
mapt_gap_3255_+::chr17:46063521-46063791+	chr17	46063521	46063791	2.13667	FALSE	2.66806	3.22632	0	0.000626963	0.00381457
grn_gap_1_614_+::chr17:44456134-44456404+	chr17	44456134	44456404	1.74234	FALSE	0.273211	0.429435	0.333333	0.333804	0.392345
mapt_gap_2897_+::chr17:46031301-46031571+	chr17	46031301	46031571	2.51057	FALSE	4.93879	5.87826	0	2.07302e-09	3.93047e-07
mapt_gap_519_+::chr17:45817281-45817551+	chr17	45817281	45817551	1.90646	FALSE	1.26996	1.59352	0.105263	0.0555218	0.102049
mapt_gap_283_+::chr17:45796041-45796311+	chr17	45796041	45796311	1.86088	FALSE	0.993135	1.27022	0.157895	0.102004	0.160322
mapt_gap_1750_+::chr17:45928071-45928341+	chr17	45928071	45928341	1.71948	FALSE	0.134384	0.267301	0.403509	0.394619	0.44655
SORL1_common_11_+::chr11:121590429-121590699+	chr11	121590429	121590699	1.94507	FALSE	1.50444	1.86736	0.105263	0.0309257	0.0662341
grn_gap_2_1173_+::chr17:44711418-44711688+	chr17	44711418	44711688	1.70057	FALSE	0.019519	0.133153	0.438596	0.447036	0.492214
SORL1_common_4_+::chr11:121872068-121872338+	chr11	121872068	121872338	1.90045	FALSE	1.23343	1.55085	0.105263	0.0604683	0.108707
mapt_gap_2204_+::chr17:45968931-45969201+	chr17	45968931	45969201	1.88026	FALSE	1.11083	1.40767	0.105263	0.0796142	0.133321
mapt_gap_2303_+::chr17:45977841-45978111+	chr17	45977841	45978111	1.91389	FALSE	1.31508	1.64621	0.105263	0.0498603	0.0942416
mapt_gap_1566_+::chr17:45911511-45911781+	chr17	45911511	45911781	1.85384	FALSE	0.950336	1.22023	0.175439	0.111188	0.170971
mapt_gap_2556_+::chr17:46000611-46000881+	chr17	46000611	46000881	1.78684	FALSE	0.543479	0.745074	0.210526	0.228113	0.2934
e280a_AC007376.2_Ctrl_13_+::chr14:76270833-76271103+	chr14	76270833	76271103	2.3679	FALSE	4.07231	4.86632	0	5.68491e-07	2.32748e-05
mapt_gap_1808_+::chr17:45933291-45933561+	chr17	45933291	45933561	2.08112	FALSE	2.33068	2.83231	0.0350877	0.00231064	0.00988502
mapt_gap_2693_+::chr17:46012941-46013211+	chr17	46012941	46013211	1.972	FALSE	1.66799	2.05837	0.105263	0.0197773	0.0476584
mapt_gap_1931_+::chr17:45944361-45944631+	chr17	45944361	45944631	1.80182	FALSE	0.634469	0.851339	0.210526	0.197291	0.262888
mapt_gap_2691_+::chr17:46012761-46013031+	chr17	46012761	46013031	2.09624	FALSE	2.42252	2.93957	0.0350877	0.00164337	0.00770662
mapt_gap_1694_+::chr17:45923031-45923301+	chr17	45923031	45923301	1.85703	FALSE	0.969769	1.24293	0.175439	0.106947	0.166081
e280a_AC007376.2_Ctrl_10_+::chr14:76270563-76270833+	chr14	76270563	76270833	1.64802	FALSE	-0.299588	-0.239526	0.561404	0.594651	0.617754
mapt_gap_1164_+::chr17:45875331-45875601+	chr17	45875331	45875601	1.93557	FALSE	1.4467	1.79993	0.105263	0.0359358	0.0739899
mapt_gap_2873_+::chr17:46029141-46029411+	chr17	46029141	46029411	1.76089	FALSE	0.385835	0.560965	0.298246	0.287411	0.349809
mapt_gap_1295_+::chr17:45887121-45887391+	chr17	45887121	45887391	1.9931	FALSE	1.79613	2.20802	0.0877193	0.0136214	0.0362367
SORL1_AD_11_+::chr11:121511007-121511277+	chr11	121511007	121511277	2.21974	FALSE	3.17253	3.81549	0	6.79571e-05	0.000755578
SORL1_common_10_+::chr11:121550484-121550754+	chr11	121550484	121550754	1.77412	FALSE	0.466232	0.654859	0.22807	0.256279	0.320525
bri_11_10_+::chr17:46764997-46765267+	chr17	46764997	46765267	2.0069	FALSE	1.87994	2.3059	0.0701754	0.0105581	0.030058
SNCA_common_6_+::chr4:89788129-89788399+	chr4	89788129	89788399	1.93519	FALSE	1.44443	1.79727	0.105263	0.0361463	0.0743095
mapt_gap_2590_+::chr17:46003671-46003941+	chr17	46003671	46003941	1.58934	FALSE	-0.655966	-0.655731	0.719298	0.744001	0.744077
SORL1_common_7_+::chr11:121482251-121482521+	chr11	121482251	121482521	2.08266	FALSE	2.34	2.84319	0.0350877	0.00223321	0.00964186
mapt_gap_786_+::chr17:45841311-45841581+	chr17	45841311	45841581	1.45939	FALSE	-1.4452	-1.57746	0.982456	0.942656	0.9258
mapt_gap_647_+::chr17:45828801-45829071+	chr17	45828801	45829071	2.00338	FALSE	1.85854	2.2809	0.0877193	0.0112772	0.0315465
mapt_gap_1270_+::chr17:45884871-45885141+	chr17	45884871	45885141	2.04984	FALSE	2.1407	2.61043	0.0350877	0.00452144	0.0161493
mapt_gap_2786_+::chr17:46021311-46021581+	chr17	46021311	46021581	1.76319	FALSE	0.399837	0.577318	0.280702	0.281862	0.344638
e280a_TAFA5_common_36_+::chr22:48490964-48491234+	chr22	48490964	48491234	1.83483	FALSE	0.83492	1.08544	0.175439	0.138863	0.201881
e280a_AC025887.2_common_11_+::chr18:32625785-32626055+	chr18	32625785	32626055	1.61563	FALSE	-0.496329	-0.469295	0.666667	0.680571	0.690169
mapt_gap_841_+::chr17:45846261-45846531+	chr17	45846261	45846531	1.7803	FALSE	0.503734	0.698657	0.22807	0.242383	0.307224
grn_gap_1_1100_+::chr17:44499874-44500144+	chr17	44499874	44500144	2.03781	FALSE	2.06765	2.52512	0.0526316	0.00578302	0.0193367
bri_6_15_+::chr17:45093241-45093511+	chr17	45093241	45093511	1.87611	FALSE	1.08559	1.37819	0.105263	0.0840725	0.138831
bri_11_5_+::chr17:46764547-46764817+	chr17	46764547	46764817	2.02768	FALSE	2.00611	2.45325	0.0701754	0.00707868	0.0224224
grn_gap_2_240_+::chr17:44627448-44627718+	chr17	44627448	44627718	2.10823	FALSE	2.49529	3.02455	0.0175439	0.00124501	0.00629271
grn_gap_1_3_+::chr17:44401144-44401414+	chr17	44401144	44401414	1.80945	FALSE	0.680757	0.905398	0.192982	0.182627	0.248013
APP_common_7_+::chr21:26368407-26368677+	chr21	26368407	26368677	2.44845	FALSE	4.56153	5.43767	0	2.69908e-08	2.53907e-06
mapt_gap_2493_+::chr17:45994941-45995211+	chr17	45994941	45995211	1.93414	FALSE	1.43802	1.78979	0.105263	0.0367437	0.0752138
APP_AD_26_+::chr21:26391821-26392091+	chr21	26391821	26392091	2.12948	FALSE	2.62437	3.1753	0	0.000748405	0.00434046
grn_gap_1_1822_+::chr17:44564854-44565124+	chr17	44564854	44565124	2.18808	FALSE	2.98024	3.59092	0	0.000164757	0.00144009
grn_gap_1_1834_+::chr17:44565934-44566204+	chr17	44565934	44566204	1.67753	FALSE	-0.120383	-0.0302358	0.508772	0.512061	0.54791
grn_gap_1_1342_+::chr17:44521654-44521924+	chr17	44521654	44521924	1.62445	FALSE	-0.442743	-0.406712	0.631579	0.65789	0.671024
bri_19_40_+::chr17:44903241-44903511+	chr17	44903241	44903511	1.7544	FALSE	0.346424	0.514938	0.298246	0.303298	0.364512
grn_gap_1_934_+::chr17:44484934-44485204+	chr17	44484934	44485204	1.84703	FALSE	0.909008	1.17197	0.175439	0.120605	0.181673
mapt_gap_241_+::chr17:45792261-45792531+	chr17	45792261	45792531	1.79882	FALSE	0.616234	0.830043	0.210526	0.203257	0.26887
mapt_gap_51_+::chr17:45775161-45775431+	chr17	45775161	45775431	2.11837	FALSE	2.55687	3.09647	0	0.000979184	0.00528086
APP_common_6_+::chr21:26448711-26448981+	chr21	26448711	26448981	1.94789	FALSE	1.52154	1.88734	0.105263	0.0295576	0.0640616
grn_gap_1_1280_+::chr17:44516074-44516344+	chr17	44516074	44516344	1.85748	FALSE	0.972485	1.2461	0.175439	0.106364	0.165405
SORL1_common_9_+::chr11:121449058-121449328+	chr11	121449058	121449328	2.09997	FALSE	2.44517	2.96602	0.0350877	0.00150842	0.00723919
mapt_gap_2337_+::chr17:45980901-45981171+	chr17	45980901	45981171	1.75292	FALSE	0.337433	0.504437	0.298246	0.306977	0.367895
grn_gap_2_38_+::chr17:44609268-44609538+	chr17	44609268	44609538	2.06746	FALSE	2.24772	2.73542	0.0350877	0.00311503	0.012297
SORL1_common_6_+::chr11:121903883-121904153+	chr11	121903883	121904153	1.95874	FALSE	1.58747	1.96433	0.105263	0.0247462	0.0562034
mapt_gap_1191_+::chr17:45877761-45878031+	chr17	45877761	45878031	2.05078	FALSE	2.14643	2.61713	0.0350877	0.00443362	0.0159192
mapt_gap_789_+::chr17:45841581-45841851+	chr17	45841581	45841851	2.14824	FALSE	2.7383	3.30836	0	0.000469227	0.00308789
SORL1_common_10_+::chr11:121696304-121696574+	chr11	121696304	121696574	1.84701	FALSE	0.90887	1.17181	0.175439	0.120638	0.181709
grn_gap_1_565_+::chr17:44451724-44451994+	chr17	44451724	44451994	1.74477	FALSE	0.287988	0.446692	0.315789	0.327549	0.386678
mapt_gap_1522_+::chr17:45907551-45907821+	chr17	45907551	45907821	1.85475	FALSE	0.955881	1.22671	0.175439	0.109966	0.169566
mapt_gap_209_+::chr17:45789381-45789651+	chr17	45789381	45789651	1.66357	FALSE	-0.205166	-0.129252	0.526316	0.551421	0.581279
grn_gap_2_535_+::chr17:44653998-44654268+	chr17	44653998	44654268	1.75778	FALSE	0.366956	0.538916	0.298246	0.294972	0.356826
mapt_gap_2694_+::chr17:46013031-46013301+	chr17	46013031	46013301	1.96317	FALSE	1.61433	1.9957	0.105263	0.0229834	0.0532279
grn_gap_2_56_+::chr17:44610888-44611158+	chr17	44610888	44611158	1.51569	FALSE	-1.10329	-1.17815	0.894737	0.880632	0.865049
grn_gap_1_681_+::chr17:44462164-44462434+	chr17	44462164	44462434	1.71785	FALSE	0.12445	0.2557	0.403509	0.399091	0.450479
mapt_gap_2427_+::chr17:45989001-45989271+	chr17	45989001	45989271	1.72307	FALSE	0.156168	0.292742	0.403509	0.38486	0.43795
grn_gap_2_527_+::chr17:44653278-44653548+	chr17	44653278	44653548	2.34321	FALSE	3.92238	4.69122	0	1.35792e-06	4.38393e-05
SORL1_common_8_+::chr11:121904063-121904333+	chr11	121904063	121904333	1.90754	FALSE	1.27651	1.60116	0.105263	0.0546704	0.100888
grn_gap_1_866_+::chr17:44478814-44479084+	chr17	44478814	44479084	1.87122	FALSE	1.0559	1.34352	0.122807	0.0895513	0.145506
mapt_gap_353_+::chr17:45802341-45802611+	chr17	45802341	45802611	1.61013	FALSE	-0.529738	-0.508312	0.666667	0.694383	0.701853
grn_gap_1_425_+::chr17:44439124-44439394+	chr17	44439124	44439394	2.08306	FALSE	2.34248	2.84609	0.0350877	0.002213	0.00957804
SORL1_common_18_+::chr11:121483241-121483511+	chr11	121483241	121483511	2.11322	FALSE	2.52565	3.06001	0	0.00110667	0.00577426
grn_gap_2_949_+::chr17:44691258-44691528+	chr17	44691258	44691528	1.74865	FALSE	0.311521	0.474175	0.315789	0.317687	0.377702
mapt_gap_2189_+::chr17:45967581-45967851+	chr17	45967581	45967851	1.74463	FALSE	0.287131	0.445691	0.315789	0.32791	0.387006
mapt_gap_2015_+::chr17:45951921-45952191+	chr17	45951921	45952191	1.68391	FALSE	-0.0816591	0.0149891	0.491228	0.49402	0.532541
mapt_gap_181_+::chr17:45786861-45787131+	chr17	45786861	45787131	1.99417	FALSE	1.80259	2.21556	0.0877193	0.0133607	0.0357263
mapt_gap_889_+::chr17:45850581-45850851+	chr17	45850581	45850851	1.9513	FALSE	1.54225	1.91151	0.105263	0.0279695	0.061507
mapt_gap_2372_+::chr17:45984051-45984321+	chr17	45984051	45984321	1.83116	FALSE	0.812625	1.0594	0.175439	0.144708	0.208217
mapt_gap_1658_+::chr17:45919791-45920061+	chr17	45919791	45920061	2.12392	FALSE	2.59061	3.13587	0	0.000856731	0.00479036
mapt_gap_1612_+::chr17:45915651-45915921+	chr17	45915651	45915921	1.99996	FALSE	1.83778	2.25666	0.0877193	0.0120146	0.0330473
grn_gap_1_1335_+::chr17:44521024-44521294+	chr17	44521024	44521294	2.47332	FALSE	4.7126	5.6141	0	9.8795e-09	1.22288e-06
grn_gap_1_163_+::chr17:44415544-44415814+	chr17	44415544	44415814	1.77111	FALSE	0.447944	0.6335	0.245614	0.263203	0.327097
grn_gap_1_656_+::chr17:44459914-44460184+	chr17	44459914	44460184	1.7537	FALSE	0.342227	0.510037	0.298246	0.305013	0.36609
e280a_AC025887.2_Ctrl_36_+::chr18:32597826-32598096+	chr18	32597826	32598096	1.91954	FALSE	1.34939	1.68628	0.105263	0.0458708	0.0886056
mapt_gap_2211_+::chr17:45969561-45969831+	chr17	45969561	45969831	1.8672	FALSE	1.03153	1.31506	0.140351	0.0942453	0.151146
SORL1_common_1_+::chr11:121869522-121869792+	chr11	121869522	121869792	1.97613	FALSE	1.69307	2.08766	0.105263	0.0184144	0.045221
grn_gap_1_190_+::chr17:44417974-44418244+	chr17	44417974	44418244	1.91138	FALSE	1.29983	1.6284	0.105263	0.05172	0.0968295
grn_gap_1_83_+::chr17:44408344-44408614+	chr17	44408344	44408614	1.91511	FALSE	1.32249	1.65486	0.105263	0.0489763	0.0930029
grn_gap_1_1651_+::chr17:44549464-44549734+	chr17	44549464	44549734	1.88861	FALSE	1.16155	1.4669	0.105263	0.0712014	0.12271
mapt_gap_794_+::chr17:45842031-45842301+	chr17	45842031	45842301	2.11008	FALSE	2.50657	3.03772	0	0.00119186	0.00609547
mapt_gap_2195_+::chr17:45968121-45968391+	chr17	45968121	45968391	2.5534	FALSE	5.19888	6.18202	0	3.1644e-10	1.00245e-07
mapt_gap_2198_+::chr17:45968391-45968661+	chr17	45968391	45968661	1.85339	FALSE	0.947649	1.2171	0.175439	0.111784	0.171654
grn_gap_1_1345_+::chr17:44521924-44522194+	chr17	44521924	44522194	2.16622	FALSE	2.84752	3.43592	0	0.000295276	0.00220304
grn_gap_1_1613_+::chr17:44546044-44546314+	chr17	44546044	44546314	1.8947	FALSE	1.19854	1.51011	0.105263	0.0655082	0.115353
SORL1_common_8_+::chr11:121417300-121417570+	chr11	121417300	121417570	1.70811	FALSE	0.065317	0.186639	0.421053	0.425972	0.473961
grn_gap_1_204_+::chr17:44419234-44419504+	chr17	44419234	44419504	1.927	FALSE	1.39465	1.73914	0.105263	0.0410053	0.0815607
mapt_gap_1892_+::chr17:45940851-45941121+	chr17	45940851	45941121	1.93894	FALSE	1.46717	1.82384	0.105263	0.0340883	0.0711643
SORL1_common_9_+::chr11:121426969-121427239+	chr11	121426969	121427239	1.83431	FALSE	0.831773	1.08177	0.175439	0.139678	0.202769
mapt_gap_337_+::chr17:45800901-45801171+	chr17	45800901	45801171	1.97458	FALSE	1.68366	2.07667	0.105263	0.018916	0.0461234
mapt_gap_544_+::chr17:45819531-45819801+	chr17	45819531	45819801	1.69785	FALSE	0.00302603	0.113891	0.473684	0.454662	0.498793
mapt_gap_929_+::chr17:45854181-45854451+	chr17	45854181	45854451	1.95336	FALSE	1.55477	1.92614	0.105263	0.0270432	0.0599999
SORL1_common_18_+::chr11:121697024-121697294+	chr11	121697024	121697294	2.04095	FALSE	2.08674	2.54741	0.0350877	0.00542631	0.018456
SORL1_common_7_+::chr11:121903973-121904243+	chr11	121903973	121904243	2.01664	FALSE	1.93906	2.37494	0.0701754	0.00877594	0.0262472
grn_gap_1_281_+::chr17:44426164-44426434+	chr17	44426164	44426434	1.52988	FALSE	-1.01712	-1.07751	0.894737	0.859374	0.845451
SORL1_common_7_+::chr11:121722069-121722339+	chr11	121722069	121722339	1.96126	FALSE	1.60273	1.98215	0.105263	0.0237312	0.054497
SORL1_common_2_+::chr11:121887365-121887635+	chr11	121887365	121887635	1.85045	FALSE	0.929777	1.19622	0.175439	0.115805	0.176243
mapt_gap_1846_+::chr17:45936711-45936981+	chr17	45936711	45936981	2.10652	FALSE	2.48493	3.01245	0.0175439	0.00129574	0.00647887
grn_gap_2_35_+::chr17:44608998-44609268+	chr17	44608998	44609268	1.96161	FALSE	1.60486	1.98464	0.105263	0.0235925	0.0542625
mapt_gap_996_+::chr17:45860211-45860481+	chr17	45860211	45860481	1.72262	FALSE	0.153462	0.289582	0.403509	0.386068	0.439017
grn_gap_2_116_+::chr17:44616288-44616558+	chr17	44616288	44616558	2.19701	FALSE	3.03451	3.65429	0	0.000128948	0.00120465
mapt_gap_555_+::chr17:45820521-45820791+	chr17	45820521	45820791	2.05146	FALSE	2.15056	2.62195	0.0350877	0.00437147	0.0157556
mapt_gap_2416_+::chr17:45988011-45988281+	chr17	45988011	45988281	2.2649	FALSE	3.44679	4.13578	0	1.76874e-05	0.000283649
mapt_gap_2308_+::chr17:45978291-45978561+	chr17	45978291	45978561	2.01855	FALSE	1.95068	2.38852	0.0701754	0.00845822	0.0255473
mapt_gap_887_+::chr17:45850401-45850671+	chr17	45850401	45850671	1.73656	FALSE	0.238084	0.38841	0.350877	0.348856	0.405908
mapt_gap_1445_+::chr17:45900621-45900891+	chr17	45900621	45900891	1.81056	FALSE	0.687528	0.913306	0.192982	0.180541	0.245875
bri_6_20_+::chr17:45093691-45093961+	chr17	45093691	45093961	1.73402	FALSE	0.222695	0.370437	0.368421	0.355528	0.411886
mapt_gap_112_+::chr17:45780651-45780921+	chr17	45780651	45780921	2.23042	FALSE	3.23738	3.89122	0	4.98712e-05	0.00060317
grn_gap_1_1393_+::chr17:44526244-44526514+	chr17	44526244	44526514	2.03735	FALSE	2.06485	2.52185	0.0526316	0.00583705	0.0194688
grn_gap_1_1435_+::chr17:44530024-44530294+	chr17	44530024	44530294	2.07105	FALSE	2.26952	2.76087	0.0350877	0.00288235	0.0116185
SORL1_common_2_+::chr11:121453808-121454078+	chr11	121453808	121454078	1.98255	FALSE	1.73205	2.13319	0.0877193	0.0164548	0.0416319
mapt_gap_1177_+::chr17:45876501-45876771+	chr17	45876501	45876771	1.91151	FALSE	1.30058	1.62927	0.105263	0.0516277	0.0967017
SORL1_common_3_+::chr11:121574992-121575262+	chr11	121574992	121575262	1.94262	FALSE	1.48953	1.84995	0.105263	0.0321604	0.0681736
mapt_gap_1392_+::chr17:45895851-45896121+	chr17	45895851	45896121	1.85105	FALSE	0.933395	1.20045	0.175439	0.114983	0.175308
bri_5_1_+::chr17:45020015-45020285+	chr17	45020015	45020285	1.69365	FALSE	-0.0224915	0.0840897	0.473684	0.466493	0.508972
mapt_gap_822_+::chr17:45844551-45844821+	chr17	45844551	45844821	1.83361	FALSE	0.827533	1.07681	0.175439	0.140782	0.203967
bri_19_24_+::chr17:44901801-44902071+	chr17	44901801	44902071	2.19435	FALSE	3.01834	3.63541	0	0.00013877	0.00127082
SORL1_common_11_+::chr11:121367473-121367743+	chr11	121367473	121367743	1.659	FALSE	-0.232955	-0.161706	0.54386	0.564231	0.592102
mapt_gap_1639_+::chr17:45918081-45918351+	chr17	45918081	45918351	1.97508	FALSE	1.68671	2.08022	0.105263	0.0187525	0.04583
grn_gap_1_1184_+::chr17:44507434-44507704+	chr17	44507434	44507704	1.97099	FALSE	1.66185	2.05119	0.105263	0.0201241	0.0482716
mapt_gap_2824_+::chr17:46024731-46025001+	chr17	46024731	46025001	1.80518	FALSE	0.654853	0.875145	0.192982	0.190748	0.256281
mapt_gap_235_+::chr17:45791721-45791991+	chr17	45791721	45791991	2.09169	FALSE	2.39488	2.90729	0.0350877	0.0018229	0.00831287
grn_gap_2_245_+::chr17:44627898-44628168+	chr17	44627898	44628168	1.74146	FALSE	0.267869	0.423195	0.333333	0.336076	0.3944
mapt_gap_2087_+::chr17:45958401-45958671+	chr17	45958401	45958671	1.96908	FALSE	1.65024	2.03764	0.105263	0.0207929	0.0494464
mapt_gap_2077_+::chr17:45957501-45957771+	chr17	45957501	45957771	1.83423	FALSE	0.831247	1.08115	0.175439	0.139815	0.202917
grn_gap_1_319_+::chr17:44429584-44429854+	chr17	44429584	44429854	2.14223	FALSE	2.70181	3.26574	0	0.000545897	0.00344819
mapt_gap_865_+::chr17:45848421-45848691+	chr17	45848421	45848691	1.86014	FALSE	0.988618	1.26494	0.157895	0.102946	0.161425
SORL1_common_8_+::chr11:121887905-121888175+	chr11	121887905	121888175	1.8208	FALSE	0.749695	0.98591	0.175439	0.162089	0.226719
grn_gap_1_1789_+::chr17:44561884-44562154+	chr17	44561884	44562154	1.66895	FALSE	-0.172475	-0.0910729	0.526316	0.536283	0.568468
grn_gap_2_128_+::chr17:44617368-44617638+	chr17	44617368	44617638	1.89972	FALSE	1.22898	1.54566	0.105263	0.0610937	0.109539
grn_gap_1_1737_+::chr17:44557204-44557474+	chr17	44557204	44557474	2.04148	FALSE	2.08994	2.55115	0.0350877	0.00536839	0.0183116
SNCA_common_27_+::chr4:89837903-89838173+	chr4	89837903	89838173	2.01001	FALSE	1.89881	2.32793	0.0701754	0.00995783	0.0287949
mapt_gap_1903_+::chr17:45941841-45942111+	chr17	45941841	45942111	2.01064	FALSE	1.90261	2.33238	0.0701754	0.00984039	0.0285454
grn_gap_2_16_+::chr17:44607288-44607558+	chr17	44607288	44607558	1.97562	FALSE	1.68993	2.08399	0.105263	0.0185807	0.0455208
mapt_gap_2931_+::chr17:46034361-46034631+	chr17	46034361	46034631	1.93861	FALSE	1.4652	1.82153	0.105263	0.034263	0.0714331
grn_gap_1_1785_+::chr17:44561524-44561794+	chr17	44561524	44561794	2.17819	FALSE	2.92017	3.52076	0	0.000215157	0.0017492
mapt_gap_2809_+::chr17:46023381-46023651+	chr17	46023381	46023651	1.95899	FALSE	1.58896	1.96606	0.105263	0.0246456	0.0560352
grn_gap_2_21_+::chr17:44607738-44608008+	chr17	44607738	44608008	1.93994	FALSE	1.47324	1.83092	0.105263	0.0335565	0.0703437
mapt_gap_3386_+::chr17:46075311-46075581+	chr17	46075311	46075581	1.7914	FALSE	0.571153	0.777394	0.210526	0.218463	0.283948
mapt_gap_90_+::chr17:45778671-45778941+	chr17	45778671	45778941	1.84278	FALSE	0.883187	1.14181	0.175439	0.126766	0.188568
grn_gap_1_1538_+::chr17:44539294-44539564+	chr17	44539294	44539564	1.73667	FALSE	0.238748	0.389186	0.350877	0.348569	0.40565
mapt_gap_1664_+::chr17:45920331-45920601+	chr17	45920331	45920601	1.76823	FALSE	0.430464	0.613086	0.263158	0.26991	0.333429
mapt_gap_1524_+::chr17:45907731-45908001+	chr17	45907731	45908001	1.9512	FALSE	1.54162	1.91078	0.105263	0.0280164	0.0615829
SORL1_common_4_+::chr11:121481981-121482251+	chr11	121481981	121482251	1.82453	FALSE	0.772374	1.01239	0.175439	0.155675	0.219947
SNCA_common_6_+::chr4:89771272-89771542+	chr4	89771272	89771542	1.78701	FALSE	0.544477	0.74624	0.210526	0.227761	0.293057
grn_gap_2_958_+::chr17:44692068-44692338+	chr17	44692068	44692338	1.97057	FALSE	1.65932	2.04824	0.105263	0.0202685	0.0485261
SORL1_AD_6_+::chr11:122007446-122007716+	chr11	122007446	122007716	1.85772	FALSE	0.973904	1.24776	0.175439	0.10606	0.165052
mapt_gap_3100_+::chr17:46049571-46049841+	chr17	46049571	46049841	1.88687	FALSE	1.15097	1.45455	0.105263	0.0728971	0.124872
mapt_gap_3300_+::chr17:46067571-46067841+	chr17	46067571	46067841	1.80157	FALSE	0.632934	0.849546	0.210526	0.197789	0.263388
mapt_gap_734_+::chr17:45836631-45836901+	chr17	45836631	45836901	2.03073	FALSE	2.02463	2.47488	0.0701754	0.00666406	0.0214526
grn_gap_2_75_+::chr17:44612598-44612868+	chr17	44612598	44612868	1.84072	FALSE	0.870675	1.1272	0.175439	0.129829	0.191966
mapt_gap_2442_+::chr17:45990351-45990621+	chr17	45990351	45990621	1.95548	FALSE	1.56761	1.94114	0.105263	0.0261207	0.0584856
mapt_gap_886_+::chr17:45850311-45850581+	chr17	45850311	45850581	2.05282	FALSE	2.15883	2.6316	0.0350877	0.00424916	0.0154318
mapt_gap_2228_+::chr17:45971091-45971361+	chr17	45971091	45971361	1.66833	FALSE	-0.176291	-0.0955295	0.526316	0.538053	0.569967
mapt_gap_1935_+::chr17:45944721-45944991+	chr17	45944721	45944991	2.10183	FALSE	2.45643	2.97917	0.0350877	0.00144516	0.00701625
mapt_gap_2532_+::chr17:45998451-45998721+	chr17	45998451	45998721	1.91527	FALSE	1.32346	1.65599	0.105263	0.0488617	0.0928418
grn_gap_1_1141_+::chr17:44503564-44503834+	chr17	44503564	44503834	2.47259	FALSE	4.70816	5.60891	0	1.01802e-08	1.24982e-06
bri_11_9_+::chr17:46764907-46765177+	chr17	46764907	46765177	2.25066	FALSE	3.36031	4.03479	0	2.7326e-05	0.000389278
bri_19_58_+::chr17:44904861-44905131+	chr17	44904861	44905131	2.15509	FALSE	2.7799	3.35694	0	0.000394054	0.0027188
SORL1_common_2_+::chr11:121483806-121484076+	chr11	121483806	121484076	1.82386	FALSE	0.768301	1.00764	0.175439	0.156814	0.221154
mapt_gap_2354_+::chr17:45982431-45982701+	chr17	45982431	45982701	2.06775	FALSE	2.24947	2.73746	0.0350877	0.0030958	0.0122414
mapt_gap_3226_+::chr17:46060911-46061181+	chr17	46060911	46061181	1.87204	FALSE	1.06091	1.34937	0.122807	0.0886089	0.144365
APP_common_25_+::chr21:25926327-25926597+	chr21	25926327	25926597	1.86274	FALSE	1.00441	1.28339	0.157895	0.0996782	0.15759
grn_gap_2_265_+::chr17:44629698-44629968+	chr17	44629698	44629968	1.86265	FALSE	1.00385	1.28273	0.157895	0.0997929	0.157725
mapt_gap_2940_+::chr17:46035171-46035441+	chr17	46035171	46035441	2.07825	FALSE	2.31325	2.81195	0.0350877	0.00246212	0.0103545
mapt_gap_2477_+::chr17:45993501-45993771+	chr17	45993501	45993771	1.57938	FALSE	-0.716456	-0.726376	0.754386	0.766196	0.763145
grn_gap_2_1133_+::chr17:44707818-44708088+	chr17	44707818	44708088	1.75711	FALSE	0.362894	0.534172	0.298246	0.296611	0.358342
grn_gap_1_1062_+::chr17:44496454-44496724+	chr17	44496454	44496724	1.97351	FALSE	1.67712	2.06903	0.105263	0.0192715	0.0467591
mapt_gap_1891_+::chr17:45940761-45941031+	chr17	45940761	45941031	1.99414	FALSE	1.80245	2.21539	0.0877193	0.0133665	0.0357376
mapt_gap_1676_+::chr17:45921411-45921681+	chr17	45921411	45921681	1.67148	FALSE	-0.157145	-0.0731686	0.508772	0.529164	0.562435
mapt_gap_2775_+::chr17:46020321-46020591+	chr17	46020321	46020591	1.67365	FALSE	-0.14396	-0.0577711	0.508772	0.523035	0.557234
bri_19_36_+::chr17:44902881-44903151+	chr17	44902881	44903151	1.73904	FALSE	0.253191	0.406053	0.333333	0.342352	0.40006
grn_gap_1_387_+::chr17:44435704-44435974+	chr17	44435704	44435974	1.93739	FALSE	1.4578	1.81289	0.105263	0.0349241	0.0724472
mapt_gap_1606_+::chr17:45915111-45915381+	chr17	45915111	45915381	2.39498	FALSE	4.23678	5.0584	0	2.11396e-07	1.13374e-05
grn_gap_2_892_+::chr17:44686128-44686398+	chr17	44686128	44686398	1.97425	FALSE	1.68164	2.0743	0.105263	0.0190257	0.0463198
SNCA_Ctrl_9_+::chr4:90119006-90119276+	chr4	90119006	90119276	2.0792	FALSE	2.319	2.81866	0.0350877	0.00241122	0.0101976
mapt_gap_1716_+::chr17:45925011-45925281+	chr17	45925011	45925281	1.83245	FALSE	0.82047	1.06857	0.175439	0.142633	0.205974
bri_5_16_+::chr17:45021365-45021635+	chr17	45021365	45021635	1.76216	FALSE	0.393564	0.569991	0.280702	0.284342	0.346952
grn_gap_2_847_+::chr17:44682078-44682348+	chr17	44682078	44682348	1.87742	FALSE	1.09359	1.38754	0.105263	0.0826392	0.137068
grn_gap_2_76_+::chr17:44612688-44612958+	chr17	44612688	44612958	1.70345	FALSE	0.0370045	0.153574	0.438596	0.438973	0.485241
APP_common_2_+::chr21:26117869-26118139+	chr21	26117869	26118139	1.88993	FALSE	1.16953	1.47623	0.105263	0.069941	0.121094
grn_gap_1_1333_+::chr17:44520844-44521114+	chr17	44520844	44521114	1.78365	FALSE	0.524108	0.722451	0.210526	0.235009	0.300102
mapt_gap_1849_+::chr17:45936981-45937251+	chr17	45936981	45937251	1.80556	FALSE	0.65714	0.877816	0.192982	0.190022	0.255546
mapt_gap_3534_+::chr17:46088631-46088901+	chr17	46088631	46088901	1.65518	FALSE	-0.256149	-0.188794	0.561404	0.574873	0.601082
grn_gap_2_277_+::chr17:44630778-44631048+	chr17	44630778	44631048	1.64783	FALSE	-0.300772	-0.240908	0.561404	0.595187	0.618206
grn_gap_1_34_+::chr17:44403934-44404204+	chr17	44403934	44404204	1.78809	FALSE	0.551069	0.753939	0.210526	0.225443	0.290793
grn_gap_2_557_+::chr17:44655978-44656248+	chr17	44655978	44656248	1.75059	FALSE	0.323339	0.487977	0.315789	0.312783	0.373219
grn_gap_1_842_+::chr17:44476654-44476924+	chr17	44476654	44476924	1.73103	FALSE	0.204531	0.349225	0.403509	0.36346	0.418969
grn_gap_2_375_+::chr17:44639598-44639868+	chr17	44639598	44639868	1.99274	FALSE	1.79393	2.20545	0.0877193	0.0137114	0.0364123
mapt_gap_1186_+::chr17:45877311-45877581+	chr17	45877311	45877581	2.00408	FALSE	1.86282	2.2859	0.0877193	0.01113	0.0312438
mapt_gap_2028_+::chr17:45953091-45953361+	chr17	45953091	45953361	1.98792	FALSE	1.76467	2.17127	0.0877193	0.0149553	0.0388099
mapt_gap_2648_+::chr17:46008891-46009161+	chr17	46008891	46009161	2.04316	FALSE	2.10014	2.56306	0.0350877	0.00518767	0.0178583
grn_gap_1_1729_+::chr17:44556484-44556754+	chr17	44556484	44556754	1.86627	FALSE	1.02587	1.30845	0.140351	0.095361	0.152477
grn_gap_1_1034_+::chr17:44493934-44494204+	chr17	44493934	44494204	1.90792	FALSE	1.27882	1.60386	0.105263	0.0543724	0.10048
e280a_AC013643.2_common_5_+::chr8:27645744-27646014+	chr8	27645744	27646014	2.06789	FALSE	2.25033	2.73847	0.0350877	0.0030863	0.012214
mapt_gap_1758_+::chr17:45928791-45929061+	chr17	45928791	45929061	2.00897	FALSE	1.89247	2.32053	0.0701754	0.010156	0.0292141
SNCA_common_10_+::chr4:89704066-89704336+	chr4	89704066	89704336	1.94467	FALSE	1.50197	1.86448	0.105263	0.0311274	0.0665521
mapt_gap_2051_+::chr17:45955161-45955431+	chr17	45955161	45955431	1.97725	FALSE	1.69985	2.09558	0.105263	0.0180599	0.0445793
mapt_gap_389_+::chr17:45805581-45805851+	chr17	45805581	45805851	2.05231	FALSE	2.15571	2.62796	0.0350877	0.00429494	0.0155533
[truncated: 5,597 more rows]

## Sheet: s5 - OligoMPRA Heks
label	chr	start	end	statistic	control	zscore	mad.score	pval.empirical	pval.mad	pval.zscore
[truncated: 7,622 more rows]

[truncated: 15 more sheets: s6 - gRNAs, s7 - CPM, s8 - DESeq2 results, s9 - DESeq2 cell type cor., s10 - InDels Neurons, s11 - InDels HEKs, s12 - SNVs Neurons, s13 - SNVs HEKs, s14 - MAPT prom Neurons, s15 - MAPT prom HEKs, s16 - AlphaGenome, s17 - PromoterAI, s18 - TF binding, s19 - MotifbreakR all SNVs, s20 - MotifbreakR subset]
